# Supplementary material for: Let-7e-5p Regulates IGF2BP2, and Induces Muscle Atrophy
Source: Front Endocrinol (Lausanne). 2021 Dec 24;12:791363. doi: 10.3389/fendo.2021.791363 (PMC8741024; doi:10.3389/fendo.2021.791363)
Supplement: Supplementary file 5 [file Table_1.xlsx]

## Sheet: Sheet1
Supplementary table 1. miRNAs in the soleus muscle ranked using the weighted average difference method between sham and ORX mice.
Rank	micro RNA	Fold change		p value
		Mean	SD
1	mmu-miR-709	1.31243	0.169885	0.0139634
2	mmu-miR-23a-3p	1.30305	0.215273	0.1817
3	mmu-miR-23b-3p	1.29166	0.213554	0.0558516
4	mmu-miR-26a-5p	1.21889	0.140039	0.156505
5	mmu-miR-24-3p	1.27822	0.168665	0.0130586
6	mmu-let-7d-5p	0.950593	0.236124	0.764677
7	mmu-miR-206-3p	1.00822	0.276175	0.969207
8	mmu-let-7a-5p	0.898726	0.201121	0.541488
9	mmu-miR-378a-3p	1.20981	0.226028	0.0404988
10	mmu-miR-133a-3p	1.37602	0.258538	0.221602
11	mmu-miR-5126	1.40944	0.454162	0.412959
12	mmu-let-7b-5p	0.967151	0.170511	0.786088
13	mmu-miR-22-3p	1.48434	0.429737	0.3327
14	mmu-let-7c-5p	1.03823	0.252826	0.94708
15	mmu-miR-126a-3p	1.23074	0.281521	0.372135
16	mmu-let-7e-5p	0.728018	0.158397	0.0269294
17	mmu-miR-2137	2.016	0.880557	0.263294
18	mmu-miR-145a-5p	1.29517	0.267325	0.319722
19	mmu-miR-133b-3p	1.28932	0.289746	0.33583
20	mmu-miR-1a-3p	0.692664	0.279415	0.23936
21	mmu-miR-125b-5p	1.08478	0.228876	0.711888
22	mmu-miR-486-5p	0.878192	0.115851	0.146444
22	mmu-miR-3107-5p	0.878192	0.115851	0.146444
24	mmu-miR-27b-3p	1.25609	0.327898	0.393753
25	mmu-miR-16-5p	1.1269	0.204184	0.617183
26	mmu-miR-3960	1.19539	0.386628	0.707296
27	mmu-miR-125a-5p	0.880866	0.117793	0.219835
28	mmu-miR-2861	1.25861	0.37796	0.607247
29	mmu-miR-6538	0.931066	0.301542	0.724755
30	mmu-miR-27a-3p	1.17202	0.30375	0.553395
31	mmu-miR-320-3p	0.85196	0.0987404	0.183182
32	mmu-miR-195a-5p	1.1501	0.1779	0.344543
33	mmu-miR-103-3p	0.914816	0.0940685	0.164138
34	mmu-miR-185-5p	0.823755	0.122596	0.172886
35	mmu-miR-378b	0.968953	0.106886	0.658044
36	mmu-miR-29a-3p	1.14127	0.315476	0.668709
37	mmu-miR-143-3p	1.03346	0.0731406	0.5771
38	mmu-miR-193b-3p	1.41285	0.285625	0.132281
39	mmu-let-7f-5p	0.82639	0.427636	0.361464
40	mmu-miR-6984-5p	0.675909	0.432834	0.392129
41	mmu-let-7i-5p	0.96905	0.201509	0.471668
42	mmu-miR-107-3p	0.935579	0.105598	0.562134
43	mmu-miR-191-5p	1.00213	0.212015	0.783553
44	mmu-miR-8101	0.881592	0.130087	0.179807
45	mmu-miR-7082-5p	0.760123	0.15375	0.0207387
46	mmu-miR-5128	0.742491	0.271472	0.125001
47	mmu-miR-378d	1.02415	0.0968933	0.796247
48	mmu-miR-30a-3p	0.779696	0.0836438	0.0707699
49	mmu-miR-762	2.05181	1.22449	0.398728
50	mmu-miR-151-5p	0.964473	0.0844831	0.498015
51	mmu-miR-181a-5p	1.16909	0.233427	0.471467
52	mmu-miR-690	1.34346	0.0936584	0.0425254
53	mmu-miR-30a-5p	1.05056	0.164468	0.832675
54	mmu-miR-3107-3p	0.780824	0.120806	0.147583
55	mmu-miR-150-5p	0.902873	0.104902	0.0115552
56	mmu-miR-378c	1.01782	0.174299	0.985059
57	mmu-miR-214-3p	0.914424	0.135972	0.376614
58	mmu-miR-99a-5p	1.15657	0.27247	0.532547
59	mmu-miR-378a-5p	1.13275	0.205493	0.475738
60	mmu-miR-6366	1.34816	0.50354	0.273688
61	mmu-miR-1195	1.41505	0.531913	0.313433
62	mmu-miR-486-3p	0.869528	0.105886	0.027729
63	mmu-miR-30b-5p	1.28478	0.400386	0.227309
64	mmu-miR-149-5p	1.17226	0.395961	0.773775
65	mmu-miR-1895	0.743992	0.196807	0.287263
66	mmu-miR-140-3p	1.16392	0.168768	0.345805
67	mmu-miR-152-3p	1.27261	0.30672	0.408371
68	mmu-miR-30c-5p	1.03935	0.26034	0.978008
69	mmu-miR-99b-5p	1.07832	0.247773	0.568151
70	mmu-miR-6968-5p	1.34664	0.319869	0.340936
71	mmu-miR-100-5p	1.11953	0.216037	0.632005
72	mmu-let-7g-5p	0.983011	0.290291	0.552439
73	mmu-miR-106b-5p	1.85738	0.757344	0.275676
74	mmu-miR-17-5p	1.37974	0.362254	0.350912
75	mmu-miR-342-3p	1.10847	0.214526	0.42516
76	mmu-miR-196a-5p	0.691676	0.272606	0.221713
77	mmu-miR-15b-5p	0.846719	0.186752	0.296891
78	mmu-miR-128-3p	0.876236	0.103908	0.301487
79	mmu-miR-361-5p	0.943276	0.0849278	0.255344
80	mmu-miR-455-3p	0.837477	0.10791	0.213177
81	mmu-miR-199a-5p	1.27082	0.287401	0.387669
82	mmu-miR-155-5p	0.599033	0.179137	0.173363
83	mmu-miR-328-3p	1.14325	0.360649	0.748536
84	mmu-miR-133a-5p	1.28332	0.157871	0.0398802
85	mmu-miR-8110	1.22627	0.532904	0.691582
86	mmu-miR-1224-5p	0.852966	0.220349	0.200741
87	mmu-miR-30d-5p	1.06003	0.309835	0.931534
88	mmu-miR-7007-5p	0.811122	0.231797	0.42574
89	mmu-miR-199b-3p	1.05024	0.332608	0.967626
89	mmu-miR-199a-3p	1.05024	0.332608	0.967626
91	mmu-let-7d-3p	0.794188	0.188461	0.357066
92	mmu-miR-20a-5p	1.21681	0.322974	0.573375
93	mmu-miR-24-2-5p	1.07994	0.168284	0.706249
94	mmu-miR-127-3p	1.22685	0.352612	0.389238
95	mmu-miR-7045-5p	0.989496	0.14503	0.80786
96	mmu-miR-3077-5p	1.04639	0.190901	0.913685
97	mmu-miR-3547-5p	1.26259	0.30104	0.327008
98	mmu-miR-30c-2-3p	0.824365	0.0736526	0.0632198
99	mmu-miR-5112	1.51719	0.769084	0.332178
100	mmu-miR-5107-5p	1.08643	0.473408	0.735279
101	mmu-miR-3535	1.5384	0.541355	0.189509
102	mmu-miR-328-5p	1.2808	0.381582	0.318492
103	mmu-miR-222-3p	1.22732	0.266571	0.447988
104	mmu-miR-3102-3p	0.976572	0.18879	0.460579
105	mmu-miR-181b-5p	1.08002	0.125504	0.464242
106	mmu-miR-652-3p	0.889499	0.0630987	0.054124
107	mmu-miR-93-5p	1.08527	0.20387	0.713488
108	mmu-miR-30e-5p	1.43638	0.464524	0.275343
109	mmu-miR-5130	1.01061	0.200491	0.921312
110	mmu-miR-434-3p	1.22923	0.045105	0.0186301
111	mmu-miR-3072-5p	0.723818	0.162553	0.0190576
112	mmu-miR-1839-5p	0.789535	0.168448	0.342019
113	mmu-miR-6931-5p	1.08962	0.170801	0.635737
114	mmu-miR-10b-5p	0.869759	0.161697	0.395669
115	mmu-miR-130a-3p	1.21342	0.181708	0.266732
116	mmu-miR-221-3p	1.15956	0.181398	0.227657
117	mmu-mir-320	0.857667	0.0999883	0.156076
118	mmu-miR-744-5p	0.951778	0.284495	0.804544
119	mmu-miR-676-3p	0.935682	0.0825242	0.227756
120	mmu-miR-1892	0.853489	0.211182	0.457556
121	mmu-miR-7044-5p	0.803638	0.33364	0.376016
122	mmu-miR-211-3p	0.881878	0.303128	0.131308
123	mmu-miR-149-3p	1.03417	0.234928	0.986279
124	mmu-miR-6240	1.46599	0.620719	0.416954
125	mmu-miR-6923-5p	3.29294	2.24115	0.00995095
126	mmu-miR-7040-5p	0.736059	0.447873	0.522907
127	mmu-miR-151-3p	0.990561	0.133362	0.87416
128	mmu-miR-139-5p	1.0171	0.153928	0.973578
129	mmu-miR-497-5p	1.13165	0.140785	0.393003
130	mmu-miR-532-3p	1.75112	0.948758	0.311163
131	mmu-miR-194-5p	1.1587	0.303816	0.742569
132	mmu-miR-7081-5p	2.14209	1.49761	0.650316
133	mmu-miR-674-5p	0.990431	0.188062	0.663234
134	mmu-miR-574-3p	1.04232	0.184482	0.793028
135	mmu-miR-106a-5p	1.64563	0.542475	0.290007
136	mmu-mir-139	0.871701	0.256211	0.522599
137	mmu-miR-132-3p	1.04805	0.319044	0.891679
138	mmu-miR-5100	0.901051	0.11372	0.288248
139	mmu-miR-6898-5p	0.600759	0.253083	0.221978
140	mmu-miR-7033-5p	1.17027	0.451904	0.71116
141	mmu-miR-705	1.16897	0.23844	0.205589
142	mmu-miR-3102-5p.2-5p	0.797543	0.185894	0.0774021
143	mmu-miR-22-5p	1.6838	0.790986	0.382816
144	mmu-miR-382-5p	0.980915	0.400887	0.794869
145	mmu-mir-181a-2	1.15088	0.47205	0.978983
146	mmu-miR-423-3p	2.29132	1.65831	0.35386
147	mmu-miR-6368	0.770565	0.181852	0.0423034
148	mmu-miR-500-3p	1.64383	0.706912	0.255247
149	mmu-miR-7118-5p	0.895734	0.157588	0.446019
150	mmu-miR-7648-3p	2.40682	1.53633	0.429352
151	mmu-miR-677-3p	3.34609	2.35174	0.309413
152	mmu-miR-532-5p	1.29102	0.309752	0.337455
153	mmu-miR-351-5p	1.14498	0.214264	0.49659
154	mmu-miR-425-5p	1.15182	0.368231	0.715363
155	mmu-miR-345-5p	2.26567	1.16376	0.211626
156	mmu-miR-379-5p	0.97746	0.113862	0.828981
157	mmu-miR-7671-3p	1.42389	0.878158	0.578085
158	mmu-miR-10a-5p	0.917637	0.178362	0.491163
159	mmu-miR-19b-3p	1.28977	0.636076	0.838462
160	mmu-miR-25-3p	1.00903	0.269618	0.807286
161	mmu-miR-7222-3p	0.644491	0.206866	0.153741
162	mmu-miR-541-5p	0.917962	0.106903	0.350122
163	mmu-miR-1231-5p	3.05591	1.57442	0.207125
164	mmu-miR-299a-5p	3.29185	1.74297	0.0340652
165	mmu-miR-3473b	1.07711	0.295127	0.876479
166	mmu-miR-671-5p	0.62688	0.421607	0.275258
167	mmu-miR-6944-5p	1.33099	0.522197	0.31017
168	mmu-miR-92a-3p	1.00699	0.18895	0.989089
169	mmu-miR-3104-5p	2.14226	1.37563	0.545598
170	mmu-miR-6980-5p	3.14446	2.26154	0.228238
171	mmu-miR-7025-5p	1.50291	1.26162	0.672004
172	mmu-miR-5122	5.14672	3.46734	0.155565
173	mmu-miR-203-3p	3.27092	1.93822	0.0449027
174	mmu-miR-15a-5p	1.29054	0.754346	0.890213
175	mmu-miR-193a-5p	1.256	0.309459	0.458084
176	mmu-miR-181d-5p	1.37761	0.218869	0.169365
177	mmu-let-7k	0.989985	0.638104	0.465483
178	mmu-miR-27b-5p	1.22798	0.117097	0.0807002
179	mmu-miR-3102-5p	1.66952	1.05362	0.615553
180	mmu-miR-1247-3p	1.38424	0.527382	0.350375
181	mmu-miR-192-5p	0.932448	0.254528	0.673133
182	mmu-miR-5099	3.25041	1.86735	0.066682
183	mmu-miR-487b-3p	1.15045	0.261019	0.499121
184	mmu-miR-210-3p	2.56964	1.39602	0.0840503
185	mmu-miR-3473e	1.05566	0.174256	0.82053
186	mmu-miR-20b-5p	2.33156	1.02702	0.141874
187	mmu-miR-17-3p	2.9084	1.59222	0.0699638
188	mmu-miR-34a-5p	1.71144	0.614867	0.184788
189	mmu-miR-6975-5p	0.874645	0.348803	0.369457
190	mmu-miR-337-5p	1.23902	0.214064	0.253959
191	mmu-miR-28a-3p	1.00378	0.317488	0.655244
192	mmu-miR-411-5p	2.00393	0.491707	0.0658501
193	mmu-miR-7221-3p	2.26786	1.13955	0.240592
194	mmu-miR-30e-3p	1.09657	0.41856	0.674004
195	mmu-miR-6981-5p	1.37048	0.519313	0.626332
196	mmu-miR-28a-5p	1.02209	0.250732	0.881958
197	mmu-miR-5121	3.77368	2.4012	0.227826
198	mmu-miR-146a-5p	0.999374	0.298849	0.714959
199	mmu-miR-346-3p	0.991077	0.403484	0.733371
200	mmu-miR-106b-3p	2.92194	3.47698	0.754761
201	mmu-mir-151	1.43066	1.05487	0.778045
202	mmu-miR-1198-5p	0.931167	0.0990359	0.0684267
203	mmu-miR-146b-5p	3.62957	1.20352	0.0324107
204	mmu-miR-322-3p	2.65213	2.30462	0.406798
205	mmu-miR-1981-5p	1.076	0.212901	0.781976
206	mmu-miR-6239	2.73666	1.33662	0.0354342
207	mmu-miR-6909-5p	3.26579	1.67916	0.191074
208	mmu-miR-7686-5p	0.745208	0.46336	0.138206
209	mmu-mir-361	1.11575	0.475966	0.963141
210	mmu-miR-7665-5p	3.97182	1.88889	0.13839
211	mmu-miR-708-5p	2.02916	1.71611	0.532329
212	mmu-miR-1931	1.74504	0.85353	0.378622
213	mmu-miR-6769b-5p	1.30509	0.13484	0.0367986
214	mmu-miR-324-5p	1.22362	0.294724	0.208997
215	mmu-miR-7069-5p	2.28577	0.377324	0.0264864
216	mmu-miR-199b-5p	1.97454	1.05177	0.263272
217	mmu-miR-615-3p	1.6484	1.43264	0.905393
218	mmu-miR-7658-5p	1.4183	0.66908	0.841038
219	mmu-miR-7047-5p	1.54472	0.942808	0.657722
220	mmu-miR-433-3p	2.54641	2.03987	0.50894
221	mmu-miR-7088-5p	0.771167	0.380998	0.469378
222	mmu-miR-329-3p	1.02487	0.257083	0.831447
223	mmu-miR-7016-3p	1.96473	1.30797	0.372624
224	mmu-miR-499-5p	4.03826	0.869008	0.0271428
225	mmu-miR-125b-1-3p	3.21523	1.8607	0.0635912
226	mmu-miR-7235-5p	2.50523	1.52163	0.241984
227	mmu-miR-7669-3p	1.77294	0.38549	0.0554616
228	mmu-miR-7036-5p	2.5004	1.08231	0.135379
229	mmu-miR-503-5p	2.63455	0.993943	0.0643556
230	mmu-miR-7070-5p	1.66512	1.08368	0.695535
231	mmu-miR-140-5p	3.68257	2.71374	0.121219
232	mmu-miR-7056-5p	1.18111	0.525621	0.574436
233	mmu-miR-6937-5p	2.33702	0.764143	0.0861404
234	mmu-miR-8109	3.7402	2.18285	0.180501
235	mmu-miR-339-5p	1.40039	0.785799	0.782672
236	mmu-miR-423-5p	1.17151	0.516819	0.925585
237	mmu-miR-139-3p	0.982305	0.21604	0.794076
238	mmu-mir-465c-2	0.911766	0.794504	0.546029
238	mmu-mir-465c-1	0.911766	0.794504	0.546029
240	mmu-let-7j	2.53511	1.11138	0.156245
241	mmu-miR-30b-3p	1.16622	0.838227	0.821157
242	mmu-miR-322-5p	1.82461	1.41686	0.353077
243	mmu-mir-484	1.40639	0.986201	0.784951
244	mmu-miR-484	2.69756	1.81488	0.470654
245	mmu-miR-3620-5p	1.9149	1.02001	0.741147
246	mmu-miR-675-3p	2.77102	1.22808	0.149332
247	mmu-miR-6953-5p	2.08599	0.82022	0.188319
248	mmu-miR-494-3p	2.64411	2.04685	0.310548
249	mmu-miR-7080-5p	0.948227	0.696795	0.717757
250	mmu-miR-7687-5p	3.42593	1.62458	0.165781
251	mmu-miR-7666-3p	1.9515	1.81768	0.653133
252	mmu-miR-8102	3.16303	0.932451	0.012388
253	mmu-miR-8119	1.42188	0.981329	0.810382
254	mmu-miR-6349	1.23269	0.239692	0.404455
255	mmu-miR-700-3p	1.90043	1.37316	0.390047
256	mmu-miR-23a-5p	1.03657	0.0567674	0.493358
257	mmu-miR-7048-5p	1.57856	0.732848	0.273246
258	mmu-miR-138-5p	2.11353	1.52584	0.441921
259	mmu-miR-362-5p	2.28151	1.16845	0.192983
260	mmu-miR-29c-3p	2.749	0.640986	0.0325595
261	mmu-miR-6954-5p	1.55745	0.193911	0.0281931
262	mmu-miR-7072-5p	1.52779	0.640613	0.400216
263	mmu-miR-674-3p	1.77747	1.5402	0.907531
264	mmu-miR-7238-5p	2.02119	0.673581	0.164146
265	mmu-miR-505-5p	0.697451	0.378281	0.43739
266	mmu-miR-489-3p	1.96444	0.954321	0.284572
267	mmu-miR-214-5p	2.98968	1.59438	0.216499
268	mmu-miR-7085-5p	1.09478	0.212746	0.712384
269	mmu-miR-877-5p	1.24909	0.286144	0.239172
270	mmu-miR-485-5p	0.863684	0.493859	0.613371
271	mmu-miR-5132-5p	2.68846	1.32395	0.211045
272	mmu-miR-345-3p	2.18923	1.97288	0.641222
273	mmu-miR-7653-5p	1.99796	0.849845	0.274849
274	mmu-miR-299b-5p	1.86685	1.09035	0.317628
275	mmu-miR-671-3p	1.88154	0.521061	0.0934461
276	mmu-miR-7009-5p	2.3816	0.576678	0.060692
277	mmu-miR-125a-3p	0.79097	0.220969	0.429489
278	mmu-miR-134-5p	1.66299	1.0444	0.226213
279	mmu-miR-30c-1-3p	1.04256	0.623145	0.909849
280	mmu-miR-1843a-5p	2.8798	1.43202	0.203507
281	mmu-miR-6965-5p	2.3183	1.09315	0.27217
282	mmu-miR-181a-2-3p	1.89558	1.5162	0.856775
283	mmu-miR-99b-3p	2.31548	1.54684	0.4583
284	mmu-miR-6914-5p	1.65665	0.922151	0.455162
285	mmu-miR-501-3p	1.10981	0.405927	0.966564
286	mmu-miR-7045-3p	0.696602	0.289059	0.207991
287	mmu-miR-212-3p	1.32288	0.810625	0.657947
288	mmu-miR-409-5p	1.8782	0.955405	0.254812
289	mmu-miR-29b-2-5p	1.36352	0.328036	0.0326773
290	mmu-miR-6970-5p	1.11823	0.220861	0.578063
291	mmu-miR-21a-5p	1.26677	0.738673	0.779694
292	mmu-miR-7005-5p	2.27987	1.62327	0.768939
293	mmu-miR-26b-5p	1.57914	0.716111	0.257392
294	mmu-miR-6906-5p	1.27636	0.696453	0.642931
295	mmu-miR-15a-3p	0.874033	0.489963	0.478892
296	mmu-miR-195a-3p	0.6892	0.223846	0.286267
297	mmu-miR-7a-1-3p	1.88844	0.905401	0.299831
298	mmu-miR-700-5p	2.11299	0.570496	0.121247
299	mmu-miR-8100	0.834996	0.495001	0.522987
300	mmu-miR-1982-5p	1.77988	0.912802	0.230415
301	mmu-miR-7001-5p	1.37783	0.843012	0.82152
302	mmu-mir-125b-1	0.770312	0.347334	0.495218
303	mmu-miR-6347	1.72982	1.05283	0.877509
304	mmu-miR-154-5p	1.95139	1.14292	0.395144
305	mmu-miR-3572-5p	1.20368	0.263348	0.313059
306	mmu-miR-1907	2.33918	1.25081	0.226955
307	mmu-miR-300-3p	1.79728	0.77881	0.196055
308	mmu-miR-27a-5p	1.80425	0.618177	0.139968
309	mmu-miR-6973a-5p	1.40518	0.632855	0.0850061
310	mmu-miR-127-5p	2.39591	1.17836	0.147079
311	mmu-miR-7046-5p	1.78725	1.07959	0.843462
312	mmu-miR-6910-5p	1.98545	0.769697	0.038372
313	mmu-miR-193a-3p	2.25082	0.744098	0.155396
314	mmu-miR-7018-5p	1.08345	0.435313	0.904372
315	mmu-miR-511-3p	1.38717	1.01525	0.595409
316	mmu-miR-7023-5p	2.01352	0.517086	0.00522229
317	mmu-miR-196b-5p	1.23251	0.266494	0.449603
318	mmu-miR-330-3p	1.5781	0.604278	0.244058
319	mmu-mir-5126	1.80874	0.69734	0.23101
320	mmu-miR-1941-5p	1.74672	0.520376	0.211555
321	mmu-miR-6923-3p	0.566654	0.183732	0.226403
322	mmu-miR-1843b-5p	2.09135	0.704486	0.162339
323	mmu-miR-16-1-3p	1.85652	1.15264	0.431659
324	mmu-miR-1946a	1.6292	0.40967	0.103327
325	mmu-miR-92b-5p	1.94383	0.615159	0.148118
326	mmu-miR-542-5p	1.63291	0.511002	0.136583
327	mmu-miR-148b-3p	2.39506	0.829852	0.143867
328	mmu-miR-193b-5p	1.02062	0.207233	0.990382
329	mmu-miR-664-5p	2.14891	2.1182	0.944818
330	mmu-miR-1894-5p	1.35527	0.408317	0.332571
331	mmu-miR-7030-5p	1.52807	0.847416	0.521129
332	mmu-miR-5622-3p	1.23192	0.535861	0.527718
333	mmu-miR-6391	1.9611	0.727352	0.148163
334	mmu-miR-29b-3p	2.00435	1.12182	0.35353
335	mmu-miR-7216-5p	1.65483	0.24589	0.0731141
336	mmu-miR-188-5p	1.69923	0.75668	0.299384
337	mmu-miR-29b-1-5p	0.875846	0.571364	0.509746
338	mmu-miR-6989-5p	1.72916	0.538775	0.215587
339	mmu-mir-7654	1.4774	0.378447	0.269115
340	mmu-miR-381-3p	1.36497	0.717054	0.0544665
341	mmu-miR-451a	1.4286	0.724705	0.815724
342	mmu-miR-7038-3p	2.0469	0.423142	0.00751639
343	mmu-miR-18a-5p	1.46117	0.682568	0.0400389
344	mmu-miR-1894-3p	1.40579	1.01197	0.900568
345	mmu-miR-324-3p	1.63995	0.267561	0.031608
346	mmu-miR-3081-5p	1.32827	0.313592	0.129249
347	mmu-miR-1306-3p	0.79794	0.443016	0.110005
348	mmu-miR-34c-3p	1.59864	0.991604	0.172519
349	mmu-miR-7016-5p	1.71564	2.08035	0.900654
350	mmu-miR-1943-5p	1.60207	0.681816	0.159632
351	mmu-miR-6926-5p	1.47881	0.399728	0.167855
352	mmu-miR-409-3p	1.54948	0.553915	0.0542806
353	mmu-miR-7052-5p	1.43334	0.759316	0.18427
354	mmu-miR-6244	1.98065	0.316414	0.0515664
355	mmu-miR-491-5p	1.7398	0.837113	0.0613228
356	mmu-miR-7012-5p	1.42406	0.389014	0.277554
357	mmu-mir-1843a	1.88309	0.548447	0.159477
358	mmu-miR-1949	1.42104	0.548603	0.442216
359	mmu-miR-28c	1.39512	0.164905	0.0751464
360	mmu-miR-204-3p	1.42921	0.431276	0.351125
361	mmu-miR-466i-5p	1.54614	0.5622	0.094115
362	mmu-miR-23b-5p	1.30625	0.592954	0.772061
363	mmu-miR-6982-5p	1.32551	0.627001	0.429339
364	mmu-miR-208b-3p	1.48231	0.63562	0.598068
365	mmu-miR-7116-5p	1.50853	1.12097	0.443529
366	mmu-miR-7069-3p	1.72584	0.634334	0.201679
367	mmu-mir-449b	1.44912	0.530571	0.333823
368	mmu-miR-181c-5p	1.30402	0.725973	0.737289
369	mmu-miR-350-3p	1.78281	0.631457	0.118674
370	mmu-mir-8112	0.819267	0.239125	0.0694829
371	mmu-miR-342-5p	1.29093	1.02053	0.970165
372	mmu-miR-290a-5p	1.4438	0.686601	0.477113
373	mmu-miR-6978-5p	1.61568	0.566126	0.286361
374	mmu-miR-6939-5p	1.89061	0.957305	0.309098
375	mmu-miR-7011-5p	1.14015	0.538427	0.981572
376	mmu-miR-92b-3p	0.774807	0.343024	0.507703
377	mmu-mir-6236	1.49141	0.296817	0.0387049
378	mmu-miR-667-5p	1.29529	0.445795	0.56753
379	mmu-mir-1843a	1.85289	0.545908	0.163958
380	mmu-miR-93-3p	1.51416	0.562449	0.326386
381	mmu-mir-466f-1	0.696081	0.162647	0.00182436
382	mmu-miR-346-5p	1.53302	0.809403	0.453684
383	mmu-miR-331-3p	1.52313	0.509614	0.0886092
384	mmu-miR-667-3p	1.18871	0.31603	0.140932
385	mmu-miR-7036b-3p	1.77202	0.687431	0.217777
386	mmu-miR-669c-5p	1.00953	0.448754	0.666767
387	mmu-miR-25-5p	1.51227	0.487765	0.340928
388	mmu-miR-365-1-5p	1.17421	0.502286	0.461678
389	mmu-miR-6971-5p	1.38161	0.399965	0.107132
390	mmu-miR-504-3p	1.25889	0.383568	0.434075
391	mmu-miR-326-3p	1.54184	0.688647	0.429951
392	mmu-miR-1906	0.950612	0.432896	0.742326
393	mmu-miR-187-3p	1.64144	0.54207	0.269951
394	mmu-miR-29c-5p	1.79721	0.976958	0.318753
395	mmu-miR-1249-5p	1.47846	0.786678	0.0956319
396	mmu-miR-652-5p	1.47135	0.146778	0.0365652
397	mmu-miR-381-5p	1.45238	0.205281	0.0787413
398	mmu-mir-677	1.3029	0.42976	0.535228
399	mmu-miR-3090-5p	1.54649	0.44669	0.265445
400	mmu-miR-7662-3p	1.2041	0.386896	0.468602
401	mmu-miR-1187	0.914328	0.501019	0.699758
402	mmu-miR-665-3p	1.54737	0.198676	0.0630568
403	mmu-miR-7053-5p	0.905094	0.149798	0.300315
404	mmu-miR-7019-5p	1.40176	0.532497	0.536713
405	mmu-miR-181c-3p	1.50233	0.557576	0.0200685
406	mmu-miR-6949-5p	0.760619	0.344926	0.24349
407	mmu-miR-1934-3p	1.23967	0.783263	0.373906
408	mmu-miR-421-3p	1.2426	0.487995	0.55493
409	mmu-miR-615-5p	1.40624	0.268317	0.191756
410	mmu-miR-339-3p	1.4933	0.810386	0.495747
411	mmu-miR-5620-3p	1.70592	0.409299	0.144299
412	mmu-miR-6972-5p	1.25034	0.308565	0.0127172
413	mmu-miR-182-5p	1.3355	1.10951	0.836401
414	mmu-miR-874-3p	1.16102	0.494177	0.740213
415	mmu-miR-691	1.33716	0.444583	0.40271
416	mmu-miR-669n	1.4583	0.903792	0.673345
417	mmu-miR-678	1.32281	0.487478	0.398949
418	mmu-miR-5135	0.891885	0.282531	0.457471
419	mmu-miR-135a-1-3p	1.46019	0.448198	0.106022
420	mmu-miR-1930-5p	1.46969	0.235018	0.0201242
421	mmu-miR-181d-3p	1.38143	0.421427	0.312928
422	mmu-miR-31-5p	1.46899	0.632413	0.394931
423	mmu-mir-155	0.698956	0.0859083	0.020754
424	mmu-miR-335-5p	0.756774	0.261834	0.355975
425	mmu-miR-7034-5p	1.68261	0.995222	0.388507
426	mmu-miR-668-5p	0.8577	0.204795	0.326349
427	mmu-mir-3068	1.26713	0.320061	0.200998
428	mmu-miR-425-3p	1.25362	0.338893	0.41494
429	mmu-miR-6912-5p	1.61455	0.403299	0.146891
430	mmu-miR-6973b-5p	1.10857	0.730855	0.972515
431	mmu-miR-3061-5p	0.749324	0.174252	0.28895
432	mmu-miR-7091-5p	0.716363	0.303686	0.288632
433	mmu-mir-181d	1.21669	0.325775	0.270537
434	mmu-miR-466h-3p	0.895113	0.387066	0.526176
435	mmu-mir-466m	1.50858	0.621444	0.376371
436	mmu-miR-5110	1.11594	0.432669	0.980653
437	mmu-miR-666-5p	1.42156	0.308958	0.1926
438	mmu-miR-7668-3p	1.16432	0.512788	0.677344
439	mmu-miR-574-5p	1.22076	0.487478	0.553111
440	mmu-miR-680	1.46494	0.644565	0.372771
441	mmu-miR-7049-3p	1.55108	0.363754	0.134465
442	mmu-miR-6941-5p	1.53973	0.695898	0.378932
443	mmu-miR-190a-3p	0.770514	0.162851	0.157171
444	mmu-miR-3473a	1.46647	0.498549	0.0305102
445	mmu-mir-181d	1.32716	0.403134	0.462781
446	mmu-miR-3472	1.18741	0.462507	0.541701
447	mmu-miR-6987-5p	1.25002	0.430163	0.334272
448	mmu-miR-6921-5p	1.26383	0.401996	0.514507
449	mmu-miR-92a-2-5p	1.45117	0.3103	0.154809
450	mmu-miR-369-5p	1.71363	1.00743	0.448855
451	mmu-miR-1940	1.05524	0.655957	0.737404
452	mmu-miR-7654-3p	1.56416	0.209809	0.00888745
453	mmu-miR-3098-5p	0.714335	0.184572	0.272481
454	mmu-miR-1249-3p	0.730495	0.156685	0.197197
455	mmu-mir-7032	0.977033	0.362099	0.819791
456	mmu-mir-7648	1.32009	0.433168	0.421547
457	mmu-miR-148a-3p	1.39533	0.666889	0.252365
458	mmu-mir-5122	1.2016	0.191849	0.0509196
459	mmu-miR-672-5p	0.854697	0.286837	0.464351
460	mmu-miR-466c-5p	1.54478	0.185312	0.00910623
461	mmu-miR-362-3p	1.31118	0.277512	0.1405
462	mmu-miR-326-5p	1.23732	0.154462	0.120936
463	mmu-miR-8112	1.26631	0.303765	0.326833
464	mmu-mir-183	0.666437	0.211468	0.19129
465	mmu-mir-185	1.16634	0.275442	0.678144
466	mmu-mir-6239	1.37686	0.278344	0.130293
467	mmu-miR-483-5p	1.18851	0.552364	0.696864
468	mmu-mir-511	0.827971	0.184139	0.314106
469	mmu-miR-3100-5p	1.20092	0.324504	0.539976
470	mmu-miR-7002-5p	1.67832	0.618536	0.288559
471	mmu-miR-714	1.1195	0.128278	0.430882
472	mmu-miR-24-1-5p	1.17802	0.394148	0.672682
473	mmu-miR-10b-3p	1.55523	0.354529	0.115888
474	mmu-mir-6516	1.2496	0.335123	0.410497
475	mmu-miR-1964-3p	1.57626	0.26089	0.0617648
476	mmu-mir-381	0.836041	0.294046	0.314956
477	mmu-miR-7046-3p	1.29123	0.345485	0.428524
478	mmu-mir-193a	1.43546	0.560985	0.291901
479	mmu-miR-150-3p	1.04837	0.398976	0.826116
480	mmu-miR-539-5p	1.37937	0.569073	0.390227
481	mmu-mir-23b	0.864977	0.24385	0.40319
482	mmu-miR-3067-3p	1.28444	0.367372	0.493185
483	mmu-mir-7017	0.852016	0.2427	0.503673
484	mmu-miR-1896	0.752491	0.195545	0.239726
485	mmu-miR-6976-3p	1.37823	0.170649	0.0234551
486	mmu-mir-378a	1.39784	0.642075	0.511851
487	mmu-miR-6394	1.34208	0.597921	0.554118
488	mmu-miR-327	1.46058	0.446981	0.235332
489	mmu-mir-351	1.23598	0.169031	0.125957
490	mmu-miR-7083-5p	1.36928	0.439436	0.392971
491	mmu-miR-3099-3p	1.34795	0.618573	0.547038
492	mmu-miR-676-5p	1.26147	0.2867	0.340475
493	mmu-mir-7080	0.745162	0.217689	0.290908
494	mmu-miR-6378	0.780821	0.206086	0.158722
495	mmu-miR-122-5p	1.51824	0.541886	0.332206
496	mmu-mir-299a	1.2699	0.284267	0.354392
497	mmu-miR-495-3p	1.34001	0.366277	0.206496
498	mmu-miR-5132-3p	0.743157	0.17507	0.160046
499	mmu-miR-219b-5p	0.723764	0.187886	0.180032
500	mmu-miR-143-5p	0.942577	0.388532	0.62574
501	mmu-miR-3072-3p	1.44476	0.204445	0.116544
502	mmu-miR-7003-5p	1.14899	0.333045	0.589599
503	mmu-mir-6986	0.690702	0.0968316	0.0871684
504	mmu-mir-1843b	1.25253	0.374984	0.457037
505	mmu-miR-31-3p	0.833925	0.194207	0.150956
506	mmu-miR-702-5p	1.17381	0.379376	0.488307
507	mmu-miR-6388	1.52228	0.47618	0.292194
508	mmu-mir-3092	0.784531	0.117404	0.063881
509	mmu-miR-669f-5p	1.13234	0.360245	0.647156
510	mmu-miR-673-3p	0.913458	0.300207	0.312907
511	mmu-miR-297a-5p	1.18478	0.310829	0.609269
512	mmu-miR-669p-5p	0.776207	0.105666	0.0207139
512	mmu-miR-669a-5p	0.776207	0.105666	0.0207139
514	mmu-mir-7003	0.768506	0.186299	0.348403
515	mmu-miR-194-2-3p	1.36189	0.487746	0.237392
516	mmu-miR-7049-5p	1.31501	0.388758	0.387935
517	mmu-mir-6966	1.38901	0.460889	0.399102
518	mmu-miR-34b-3p	1.22505	0.529798	0.361958
519	mmu-mir-17	1.33336	0.411035	0.27451
520	mmu-miR-7027-5p	0.758651	0.110686	0.166894
521	mmu-miR-6960-5p	0.719394	0.138329	0.0927346
522	mmu-miR-138-2-3p	1.39841	0.44229	0.180602
523	mmu-mir-199b	1.26405	0.231524	0.30764
524	mmu-miR-6956-5p	0.840792	0.251117	0.158656
525	mmu-mir-6368	0.769029	0.22515	0.333973
526	mmu-miR-5622-5p	0.915862	0.326487	0.505192
527	mmu-miR-351-3p	1.26703	0.168109	0.18212
528	mmu-mir-448	0.828423	0.207094	0.338797
529	mmu-miR-3620-3p	1.18906	0.374212	0.654388
530	mmu-mir-541	1.49358	0.340466	0.130748
531	mmu-mir-455	1.18517	0.4179	0.679157
532	mmu-mir-30c-2	0.934559	0.249114	0.620919
533	mmu-miR-6934-3p	1.28309	0.413255	0.155591
534	mmu-mir-99b	1.20823	0.23839	0.315104
535	mmu-miR-130b-3p	1.2888	0.47217	0.567801
536	mmu-miR-6382	0.801806	0.218556	0.364699
537	mmu-mir-130b	1.247	0.268178	0.276609
538	mmu-miR-669a-3-3p	1.47915	0.213314	0.10463
539	mmu-miR-3059-3p	0.755199	0.227946	0.309483
540	mmu-miR-7084-3p	0.863476	0.295975	0.537447
541	mmu-mir-3113	1.25706	0.188293	0.0440813
542	mmu-miR-384-5p	0.849639	0.22143	0.244303
543	mmu-miR-6409	0.994326	0.374784	0.596284
544	mmu-miR-695	0.826622	0.180747	0.319009
545	mmu-miR-5123	0.771836	0.130892	0.0170286
546	mmu-mir-6923	1.36483	0.190094	0.12039
547	mmu-miR-223-3p	0.840047	0.262381	0.39174
548	mmu-mir-598	1.392	0.48272	0.250787
549	mmu-miR-7020-5p	1.23748	0.45625	0.834677
550	mmu-miR-6899-5p	0.778716	0.203319	0.309348
552	mmu-mir-124-3	0.860629	0.185875	0.486033
552	mmu-mir-124-2	0.860629	0.185875	0.486033
552	mmu-mir-124-1	0.860629	0.185875	0.486033
554	mmu-miR-7029-3p	1.49833	0.182119	0.0311739
555	mmu-miR-3968	1.44528	0.372341	0.0932743
556	mmu-mir-187	1.31014	0.251473	0.188114
557	mmu-mir-7217	0.893056	0.374759	0.547795
558	mmu-miR-7672-5p	1.15562	0.266153	0.587606
559	mmu-miR-125b-2-3p	1.20483	0.256114	0.455839
560	mmu-miR-6963-5p	1.27368	0.35284	0.359431
561	mmu-miR-6937-3p	0.792105	0.268311	0.31594
562	mmu-miR-7082-3p	1.38401	0.544572	0.235911
563	mmu-miR-6952-5p	1.2374	0.347733	0.433997
564	mmu-miR-485-3p	1.30131	0.474477	0.309947
565	mmu-mir-7006	1.39662	0.493456	0.163395
566	mmu-mir-5130	1.40331	0.342705	0.175237
567	mmu-mir-329	0.873027	0.188424	0.511127
568	mmu-mir-678	0.784826	0.199141	0.239394
569	mmu-mir-92b	1.14571	0.38502	0.825299
570	mmu-miR-3569-5p	1.25072	0.342259	0.0952518
571	mmu-mir-206	0.989865	0.369502	0.652236
572	mmu-miR-210-5p	0.895029	0.270674	0.404891
573	mmu-mir-676	1.21	0.218306	0.264897
574	mmu-miR-7067-5p	0.748303	0.141824	0.204003
575	mmu-mir-466n	1.34294	0.284936	0.112698
576	mmu-miR-669m-5p	1.14504	0.309459	0.567149
576	mmu-miR-466m-5p	1.14504	0.309459	0.567149
578	mmu-miR-3086-3p	0.795769	0.151257	0.16086
579	mmu-miR-8113	1.20832	0.105357	0.0240395
580	mmu-miR-380-5p	1.43122	0.521066	0.372516
581	mmu-miR-6367	0.821698	0.278507	0.232477
582	mmu-mir-665	1.18817	0.12153	0.222204
583	mmu-miR-744-3p	1.31675	0.506249	0.471673
584	mmu-miR-323-5p	1.41328	0.399698	0.257692
585	mmu-miR-8095	1.2111	0.327058	0.419743
586	mmu-miR-3058-5p	1.3225	0.416497	0.47509
587	mmu-miR-376c-3p	1.4078	0.398882	0.33178
588	mmu-miR-155-3p	1.40397	0.295779	0.180771
589	mmu-miR-185-3p	1.29627	0.313316	0.243512
590	mmu-mir-1247	0.899622	0.16442	0.397621
591	mmu-let-7d	0.878661	0.160702	0.387173
592	mmu-miR-338-5p	1.35312	1.10212	0.991903
593	mmu-miR-7076-5p	1.12389	0.389872	0.685749
594	mmu-miR-7689-3p	0.73624	0.206842	0.284414
595	mmu-miR-770-5p	1.52488	0.444876	0.161617
596	mmu-miR-344g-3p	1.27572	0.25017	0.0920236
597	mmu-mir-872	1.16099	0.361073	0.618594
598	mmu-miR-7217-3p	0.811918	0.210381	0.108237
599	mmu-miR-204-5p	0.9169	0.329179	0.506132
600	mmu-mir-322	1.31346	0.178617	0.0873753
601	mmu-miR-8114	1.18505	0.242599	0.353583
602	mmu-miR-673-5p	0.934562	0.263323	0.384381
603	mmu-mir-297c	0.819272	0.180147	0.364147
604	mmu-mir-7684	1.14249	0.197741	0.521102
605	mmu-mir-6354	0.802845	0.138172	0.195109
606	mmu-miR-7677-5p	1.31348	0.339586	0.160863
607	mmu-miR-7066-3p	0.905476	0.199355	0.11224
608	mmu-miR-296-3p	1.10537	0.309613	0.662034
609	mmu-mir-297a-4	0.811128	0.100803	0.173849
610	mmu-miR-7a-2-3p	1.31625	0.302897	0.350937
611	mmu-miR-3962	1.15008	0.163557	0.125216
612	mmu-miR-5627-5p	1.26707	0.331319	0.121028
613	mmu-mir-1956	0.856794	0.146235	0.174392
614	mmu-miR-6998-5p	1.37129	0.322598	0.256659
615	mmu-miR-3473f	1.44811	0.426535	0.313706
616	mmu-mir-3072	1.11632	0.0508494	0.00286276
617	mmu-miR-6959-5p	1.29554	0.371329	0.220722
618	mmu-miR-6370	0.823054	0.299699	0.286056
619	mmu-miR-431-5p	1.19908	0.266436	0.548149
620	mmu-miR-135a-2-3p	0.912727	0.108907	0.332387
621	mmu-miR-3095-3p	1.26589	0.429838	0.372478
622	mmu-miR-7676-5p	1.46861	0.560334	0.113247
623	mmu-miR-344d-1-5p	1.39875	0.170123	0.0115068
624	mmu-miR-703	0.787295	0.250573	0.41002
625	mmu-miR-411-3p	1.21186	0.294783	0.305411
626	mmu-miR-8090	1.40117	0.282144	0.0908462
627	mmu-miR-6945-5p	1.297	0.125105	0.0877553
628	mmu-miR-7063-5p	1.36292	0.342409	0.346399
629	mmu-miR-7074-5p	0.697741	0.118751	0.137529
630	mmu-mir-450a-2	0.796715	0.20272	0.37105
631	mmu-miR-7018-3p	1.50547	0.33989	0.0354934
632	mmu-miR-7648-5p	1.25288	0.597056	0.551514
633	mmu-mir-295	0.827044	0.138262	0.266969
634	mmu-mir-8101	0.963185	0.246134	0.634543
635	mmu-mir-466f-3	0.895237	0.175578	0.563
636	mmu-mir-6903	1.38748	0.251915	0.102648
637	mmu-mir-7212	1.22102	0.370971	0.552803
638	mmu-miR-7024-5p	0.892504	0.245285	0.569193
639	mmu-miR-3475-5p	1.23188	0.153344	0.175474
640	mmu-mir-6978	1.28338	0.367618	0.222323
641	mmu-miR-8106	1.28039	0.319923	0.333134
642	mmu-let-7i-3p	1.30795	0.383908	0.223319
643	mmu-mir-3473e	0.83336	0.292957	0.551094
644	mmu-miR-760-3p	1.35485	0.259039	0.185286
645	mmu-mir-1933	1.30033	0.347901	0.35889
646	mmu-mir-362	1.50421	0.111904	0.0198008
647	mmu-mir-27b	0.875805	0.195644	0.446355
648	mmu-miR-3058-3p	0.806473	0.154929	0.294157
649	mmu-mir-693	1.43697	0.317799	0.163415
650	mmu-miR-3572-3p	0.827621	0.18151	0.193288
651	mmu-miR-3970	1.13616	0.0513462	0.0430287
652	mmu-mir-6965	0.811097	0.115246	0.0540561
653	mmu-miR-433-5p	1.40136	0.499583	0.334127
654	mmu-miR-6935-5p	1.32671	0.169382	0.0375502
655	mmu-mir-1193	0.848655	0.222278	0.211719
656	mmu-miR-711	1.28085	0.347224	0.461838
657	mmu-miR-6909-3p	0.847342	0.18357	0.442045
658	mmu-mir-669l	1.27583	0.268922	0.375389
659	mmu-miR-7684-3p	1.28549	0.261489	0.190797
660	mmu-miR-7224-3p	0.970427	0.361673	0.711016
661	mmu-miR-365-2-5p	1.24184	0.496982	0.669325
662	mmu-miR-3078-5p	1.3042	0.233902	0.0405466
663	mmu-mir-30e	1.28624	0.329296	0.428124
664	mmu-mir-5121	1.26505	0.522452	0.718096
665	mmu-mir-7033	1.21102	0.135934	0.0183874
666	mmu-mir-412	0.804134	0.209879	0.28679
667	mmu-mir-467b	1.19023	0.396168	0.525493
668	mmu-mir-421	0.810091	0.194623	0.200968
669	mmu-miR-466f-5p	1.13844	0.306008	0.7813
670	mmu-miR-3057-5p	1.00223	0.335762	0.859593
671	mmu-mir-1894	0.857507	0.275326	0.478242
672	mmu-mir-5116	1.28934	0.169617	0.00945555
673	mmu-miR-3069-3p	0.903317	0.310675	0.512512
674	mmu-mir-675	0.885908	0.270282	0.654578
675	mmu-miR-7058-5p	1.11939	0.343282	0.220977
676	mmu-miR-7212-5p	1.25419	0.151142	0.07281
677	mmu-mir-9-3	0.798861	0.0711465	0.0502211
678	mmu-mir-1231	1.1568	0.191908	0.362989
679	mmu-miR-3473c	1.22118	0.4419	0.765374
680	mmu-miR-129-2-3p	1.24617	0.397094	0.321315
681	mmu-mir-300	0.771076	0.145153	0.216288
682	mmu-miR-7000-3p	1.12424	0.45573	0.769979
683	mmu-mir-2861	1.10905	0.346991	0.896982
684	mmu-mir-669f	0.933426	0.285739	0.481401
685	mmu-miR-290a-3p	1.20758	0.310472	0.555535
686	mmu-mir-6987	0.855115	0.156188	0.0790057
687	mmu-mir-3473f	0.943407	0.258065	0.402816
688	mmu-miR-375-5p	0.767649	0.224791	0.224581
689	mmu-mir-5622	0.96431	0.341669	0.610494
690	mmu-mir-6926	1.13552	0.270616	0.245661
691	mmu-miR-7047-3p	1.31058	0.248945	0.235572
692	mmu-miR-6982-3p	1.22296	0.28547	0.456276
693	mmu-miR-7682-3p	1.27591	0.30564	0.166858
694	mmu-miR-669f-3p	1.16707	0.27854	0.618421
695	mmu-mir-6392	0.798229	0.175155	0.305067
696	mmu-mir-669m-1	0.873154	0.207165	0.219809
697	mmu-mir-874	1.20546	0.437704	0.646609
698	mmu-miR-6922-5p	1.14736	0.211914	0.358944
699	mmu-miR-300-5p	0.810775	0.158301	0.173162
700	mmu-miR-6413	0.833418	0.228601	0.375135
701	mmu-mir-6990	0.745175	0.130276	0.185818
702	mmu-miR-7059-5p	0.899962	0.2564	0.550861
703	mmu-mir-6946	0.847207	0.168586	0.295823
704	mmu-miR-1893	1.08628	0.198333	0.716105
705	mmu-let-7b-3p	1.10092	0.158761	0.200378
706	mmu-mir-3081	1.24143	0.250289	0.35231
707	mmu-mir-6388	0.867118	0.155034	0.381012
708	mmu-miR-5124a	1.33157	0.272125	0.255514
709	mmu-miR-450a-1-3p	0.812985	0.083603	0.0730332
710	mmu-mir-8099-2	1.21765	0.341368	0.482411
710	mmu-mir-8099-1	1.21765	0.341368	0.482411
712	mmu-miR-6387	1.30176	0.180892	0.132239
713	mmu-mir-5134	1.24207	0.216611	0.243846
714	mmu-miR-337-3p	1.16341	0.0349835	0.00436788
715	mmu-miR-7077-3p	1.35791	0.448583	0.362881
716	mmu-mir-7043	0.839266	0.138652	0.297938
717	mmu-miR-6920-3p	1.38505	0.24185	0.204139
718	mmu-mir-764	0.820739	0.162148	0.324011
719	mmu-miR-669k-5p	1.15432	0.293924	0.630001
720	mmu-miR-1198-3p	1.29329	0.202579	0.0251052
721	mmu-miR-126b-3p	1.18724	0.106402	0.171652
722	mmu-let-7e	0.779293	0.143803	0.245822
723	mmu-miR-5127	0.916629	0.268338	0.664868
724	mmu-miR-296-5p	0.904715	0.218786	0.47119
725	mmu-miR-6546-3p	0.808039	0.271174	0.108307
726	mmu-miR-592-5p	1.22433	0.216651	0.298696
727	mmu-mir-467a-1	1.20696	0.27375	0.447759
728	mmu-mir-31	1.19466	0.200259	0.320212
729	mmu-miR-101b-3p	1.17138	0.362272	0.609338
730	mmu-mir-1952	0.845294	0.163373	0.311495
731	mmu-miR-291b-5p	0.78956	0.333882	0.00083922
732	mmu-mir-703	1.29963	0.272153	0.252207
733	mmu-miR-7667-5p	0.862943	0.123067	0.252756
734	mmu-miR-8096	0.857084	0.241513	0.414869
735	mmu-miR-126b-5p	0.753322	0.116663	0.121106
736	mmu-miR-344c-3p	0.851701	0.174401	0.173785
737	mmu-miR-8107	1.18323	0.251814	0.306323
738	mmu-mir-365-1	1.24816	0.252579	0.331394
739	mmu-miR-758-5p	0.786531	0.123442	0.180315
740	mmu-miR-882	1.21896	0.275318	0.470914
741	mmu-miR-1839-3p	1.20935	0.202881	0.136289
742	mmu-mir-710	1.19062	0.205178	0.325246
743	mmu-mir-6419	0.871307	0.313208	0.585144
744	mmu-miR-383-3p	0.865083	0.25793	0.441701
745	mmu-mir-7068	1.11726	0.330879	0.696883
746	mmu-mir-1943	0.803394	0.113012	0.108445
747	mmu-miR-500-5p	1.41842	0.268915	0.144696
748	mmu-miR-7017-5p	1.26533	0.20793	0.205896
749	mmu-mir-6349	0.79913	0.052471	0.0470367
750	mmu-mir-3473d	1.30782	0.0878925	0.00759407
751	mmu-mir-1958	1.30011	0.226469	0.240492
752	mmu-miR-6934-5p	1.1091	0.368649	0.751289
753	mmu-mir-3965	1.27332	0.383588	0.343927
754	mmu-mir-1191	0.890405	0.143849	0.280774
755	mmu-mir-6387	1.26428	0.396685	0.396085
756	mmu-let-7b	1.17065	0.134784	0.297986
757	mmu-miR-467e-5p	1.2583	0.0916995	0.054066
758	mmu-miR-770-3p	1.26354	0.310952	0.150508
759	mmu-miR-3057-3p	0.936998	0.277613	0.694917
760	mmu-miR-7041-5p	0.801735	0.1035	0.0530798
761	mmu-mir-7018	0.867762	0.166484	0.354772
762	mmu-miR-8117	1.28991	0.203047	0.225847
763	mmu-miR-7218-3p	0.909276	0.322818	0.665034
764	mmu-miR-6919-5p	1.23732	0.376424	0.367649
765	mmu-miR-6926-3p	0.810204	0.199841	0.302924
766	mmu-miR-5106	0.749376	0.161742	0.14625
767	mmu-mir-1a-1	0.868493	0.269713	0.190721
768	mmu-miR-377-3p	0.791731	0.232633	0.34496
769	mmu-miR-369-3p	1.16796	0.102559	0.145132
770	mmu-mir-149	0.91764	0.194732	0.576105
771	mmu-miR-872-3p	1.32683	0.208025	0.102761
772	mmu-miR-1936	0.816446	0.139124	0.139926
773	mmu-mir-496b	0.785622	0.206822	0.396821
774	mmu-mir-298	0.806964	0.189186	0.370646
775	mmu-miR-598-5p	1.16104	0.176855	0.410723
776	mmu-miR-297b-5p	1.35774	0.302763	0.290115
777	mmu-miR-7032-5p	1.09457	0.157773	0.49871
778	mmu-miR-1904	0.879061	0.172233	0.117991
779	mmu-miR-669b-5p	0.814942	0.0927689	0.114316
780	mmu-mir-3063	0.856476	0.115523	0.292839
781	mmu-mir-450a-2	0.856624	0.238439	0.550035
782	mmu-mir-6363	0.828316	0.204659	0.332858
783	mmu-miR-183-5p	1.23534	0.349276	0.26621
784	mmu-mir-702	0.870238	0.102444	0.241021
785	mmu-mir-3084-2	0.904494	0.194348	0.528529
785	mmu-mir-3084-1	0.904494	0.194348	0.528529
787	mmu-mir-3620	1.24558	0.347199	0.423738
788	mmu-mir-488	1.21836	0.0747875	0.0283632
789	mmu-mir-3105	0.857552	0.154583	0.325874
790	mmu-mir-3088	0.828886	0.20954	0.234299
791	mmu-mir-5119	1.17626	0.148085	0.1191
792	mmu-miR-1957b	1.27627	0.210998	0.261143
793	mmu-miR-3082-5p	0.920279	0.250882	0.335522
794	mmu-miR-6540-5p	1.29906	0.442774	0.522791
795	mmu-miR-192-3p	0.744563	0.189147	0.281571
796	mmu-mir-7005	0.835493	0.213803	0.458217
797	mmu-mir-7028	0.841882	0.133143	0.308277
798	mmu-miR-144-5p	0.828893	0.194353	0.318259
799	mmu-miR-6946-5p	1.164	0.231644	0.435453
800	mmu-mir-7227	0.813383	0.175587	0.322713
801	mmu-miR-879-5p	0.791621	0.214496	0.19682
802	mmu-mir-6238	0.781466	0.136219	0.0722212
803	mmu-mir-7092	0.811285	0.188006	0.377111
804	mmu-miR-7212-3p	1.16424	0.505443	0.751847
805	mmu-mir-8101	0.963886	0.25957	0.346152
806	mmu-miR-3971	0.927419	0.220922	0.447827
807	mmu-miR-7050-3p	1.27443	0.123834	0.0694518
808	mmu-mir-6982	1.19022	0.297564	0.45093
809	mmu-miR-7674-3p	1.26024	0.232375	0.031762
810	mmu-mir-1907	1.09393	0.220813	0.685578
811	mmu-miR-6942-5p	1.16527	0.377034	0.456472
812	mmu-mir-3064	1.32524	0.308529	0.314332
813	mmu-miR-6402	1.15695	0.229825	0.2892
814	mmu-miR-712-5p	1.24205	0.263217	0.228474
815	mmu-miR-7086-5p	1.19664	0.264221	0.542633
816	mmu-miR-216c-3p	0.861816	0.15674	0.203271
817	mmu-mir-138-1	1.34384	0.265243	0.00233668
818	mmu-mir-493	0.864272	0.235332	0.44146
819	mmu-miR-568	0.818411	0.133464	0.140932
820	mmu-mir-6346	0.866907	0.149664	0.330118
821	mmu-miR-5129-5p	1.30169	0.147218	0.0910279
822	mmu-mir-1897	0.828126	0.176446	0.363012
823	mmu-miR-7210-3p	0.890608	0.222383	0.397099
824	mmu-mir-30f	0.822485	0.183637	0.357833
825	mmu-miR-196a-1-3p	1.21858	0.233448	0.279013
826	mmu-miR-196b-3p	1.10259	0.384995	0.877922
827	mmu-mir-181b-2	0.851594	0.231115	0.444066
828	mmu-mir-5112	1.24663	0.300862	0.315202
829	mmu-mir-299b	0.824614	0.256756	0.480251
830	mmu-mir-1940	1.20899	0.379139	0.276709
831	mmu-miR-184-3p	0.877815	0.204106	0.202492
832	mmu-mir-92a-2	1.1676	0.149687	0.319535
833	mmu-miR-504-5p	1.05653	0.364784	0.826093
834	mmu-mir-1191b	0.822955	0.104022	0.114818
835	mmu-miR-7051-5p	0.995307	0.355532	0.775642
836	mmu-miR-6361	0.889957	0.27826	0.331992
837	mmu-mir-8110	0.842147	0.13797	0.296551
838	mmu-mir-7002	1.20758	0.132873	0.0991826
839	mmu-miR-299a-3p	0.984475	0.354132	0.638474
840	mmu-miR-350-5p	1.29954	0.310536	0.226946
841	mmu-mir-495	1.18841	0.140318	0.185315
842	mmu-mir-339	1.14258	0.222617	0.425095
843	mmu-miR-7092-3p	1.19948	0.357841	0.324726
844	mmu-mir-376c	1.25073	0.153809	0.0213304
845	mmu-mir-1199	1.14778	0.233864	0.436188
846	mmu-miR-412-5p	1.43762	0.306684	0.135707
847	mmu-miR-7660-3p	1.22691	0.202479	0.318778
848	mmu-mir-324	1.10426	0.114524	0.206691
849	mmu-mir-3472	0.901293	0.241775	0.100645
850	mmu-mir-1898	0.881202	0.167632	0.423204
851	mmu-miR-344d-2-5p	0.894569	0.282438	0.306514
852	mmu-mir-141	1.14455	0.260504	0.585213
853	mmu-mir-3110	1.27923	0.492059	0.619348
854	mmu-mir-6935	1.24442	0.167464	0.20011
855	mmu-miR-3547-3p	0.875036	0.108964	0.180023
856	mmu-mir-1258	1.19245	0.087178	0.114222
857	mmu-mir-327	1.18207	0.19748	0.266469
858	mmu-miR-101a-5p	1.22101	0.208323	0.331588
859	mmu-miR-3106-3p	1.28872	0.29723	0.257023
860	mmu-miR-467d-5p	1.23383	0.236604	0.0493488
861	mmu-miR-7028-5p	1.15111	0.45374	0.865212
862	mmu-mir-7027	1.25569	0.220309	0.244328
863	mmu-miR-1912-3p	0.907953	0.207999	0.551234
864	mmu-miR-7222-5p	0.836422	0.231792	0.429653
865	mmu-miR-3092-3p	1.15049	0.287493	0.51766
866	mmu-mir-5615-2	0.893002	0.242023	0.463341
867	mmu-mir-7022	1.28196	0.190742	0.0274109
868	mmu-mir-7085	0.899616	0.268053	0.59175
869	mmu-mir-7036	0.872388	0.159282	0.197016
870	mmu-miR-8116	0.900079	0.0989145	0.313221
871	mmu-mir-199a-1	0.90311	0.296691	0.583432
872	mmu-miR-7217-5p	0.837411	0.150287	0.369262
873	mmu-miR-147-5p	1.3351	0.292155	0.303784
874	mmu-mir-688	0.879283	0.199663	0.102254
875	mmu-mir-126b	1.1762	0.211091	0.0399576
876	mmu-miR-6905-5p	1.28629	0.482161	0.46481
877	mmu-miR-186-3p	0.799088	0.156409	0.255163
878	mmu-mir-6350	1.27136	0.25957	0.237268
879	mmu-mir-218-1	0.820629	0.129131	0.29175
880	mmu-miR-145a-3p	0.819316	0.130481	0.248401
881	mmu-miR-665-5p	0.919493	0.283968	0.693748
882	mmu-mir-700	1.18544	0.454069	0.688487
883	mmu-mir-8111	1.2194	0.204321	0.17524
884	mmu-mir-6915	1.16677	0.327644	0.610838
885	mmu-mir-7210	1.09394	0.316166	0.675593
886	mmu-miR-463-5p	0.830221	0.159734	0.016998
887	mmu-mir-468	0.890194	0.175446	0.40188
888	mmu-miR-467h	0.833246	0.0526665	0.0655305
889	mmu-miR-6938-3p	1.40324	0.30195	0.238526
890	mmu-mir-708	0.892719	0.131129	0.349801
891	mmu-mir-762	0.883415	0.143146	0.454943
892	mmu-miR-1191b-3p	0.835433	0.0540452	0.0323268
893	mmu-miR-1951	1.13591	0.176389	0.262814
894	mmu-miR-3092-5p	1.14534	0.169317	0.40315
895	mmu-mir-3073b	0.788111	0.15057	0.287633
896	mmu-mir-375	0.855058	0.160097	0.290091
897	mmu-miR-7215-3p	0.943635	0.292871	0.65358
898	mmu-mir-1195	0.902957	0.126276	0.451968
899	mmu-mir-376a	0.883683	0.188719	0.302659
900	mmu-miR-7010-5p	0.775672	0.220552	0.326664
901	mmu-miR-669b-3p	0.889463	0.171273	0.272286
902	mmu-miR-1193-3p	1.14786	0.188642	0.529741
903	mmu-miR-133c	0.926815	0.261056	0.567432
904	mmu-miR-297c-5p	0.903385	0.247379	0.623107
905	mmu-miR-7087-5p	0.928848	0.266776	0.546308
906	mmu-mir-6932	1.19758	0.193002	0.0645426
907	mmu-miR-129b-3p	1.13758	0.108857	0.268783
908	mmu-mir-8117	1.1503	0.241867	0.538057
909	mmu-miR-6348	1.15874	0.226634	0.548163
910	mmu-mir-1964	0.867865	0.12736	0.233277
911	mmu-mir-194-2	1.17795	0.298943	0.501209
912	mmu-miR-6931-3p	1.16796	0.274515	0.596845
913	mmu-mir-7042	0.904735	0.171553	0.573497
914	mmu-miR-471-3p	0.873956	0.165819	0.376793
915	mmu-mir-381	1.12859	0.442448	0.840238
916	mmu-mir-6377	0.828067	0.125532	0.0810166
917	mmu-mir-1a-1	0.918886	0.281096	0.494658
918	mmu-mir-6360	0.915308	0.243184	0.592073
919	mmu-miR-3065-3p	0.914664	0.207617	0.575724
920	mmu-mir-1949	1.17598	0.178362	0.163193
921	mmu-miR-200a-5p	0.860986	0.238809	0.497823
922	mmu-mir-378d	0.894776	0.170499	0.500358
923	mmu-miR-6979-5p	1.2825	0.249422	0.174577
924	mmu-mir-136	0.885439	0.320306	0.530628
925	mmu-miR-872-5p	1.17603	0.172397	0.115515
926	mmu-miR-675-5p	0.940772	0.294189	0.755748
927	mmu-miR-3091-5p	0.955756	0.23096	0.640668
928	mmu-miR-7674-5p	1.15841	0.295326	0.634492
929	mmu-miR-7675-5p	0.736536	0.106914	0.148903
930	mmu-mir-19b-2	0.847115	0.119425	0.317917
931	mmu-mir-679	1.35257	0.280505	0.176364
932	mmu-miR-1197-3p	1.20884	0.135058	0.152394
933	mmu-miR-7649-5p	0.887463	0.24228	0.377011
934	mmu-mir-2137	1.2112	0.068793	0.0155038
935	mmu-mir-145b	0.943456	0.234821	0.562472
936	mmu-mir-8105	0.931141	0.20602	0.701507
937	mmu-mir-6347	0.855194	0.153786	0.258663
938	mmu-miR-6907-5p	0.94832	0.170719	0.668486
939	mmu-mir-1983	0.916838	0.230575	0.656572
940	mmu-mir-1946a	1.19379	0.17216	0.296917
941	mmu-mir-222	1.14805	0.39612	0.824194
942	mmu-miR-6418-5p	1.13854	0.345631	0.391891
943	mmu-miR-134-3p	1.12023	0.234467	0.546863
944	mmu-mir-6959	0.785712	0.145849	0.0603043
945	mmu-mir-143	0.974434	0.232537	0.720798
946	mmu-miR-802-5p	1.12613	0.280722	0.660916
947	mmu-miR-7659-3p	1.16243	0.369804	0.650532
948	mmu-miR-98-5p	1.00531	0.349091	0.916529
949	mmu-mir-1899	1.19647	0.202861	0.334864
950	mmu-miR-3097-5p	1.15083	0.369858	0.744923
951	mmu-mir-6899	0.845995	0.11678	0.120087
952	mmu-mir-3473g	1.18698	0.263854	0.496326
953	mmu-miR-5116	1.15147	0.198596	0.37086
954	mmu-miR-1932	0.896424	0.192583	0.392185
955	mmu-mir-7229	0.883104	0.252606	0.0712233
956	mmu-mir-7026	0.833619	0.111663	0.167755
957	mmu-mir-1895	1.25208	0.276438	0.455464
958	mmu-mir-6954	0.874977	0.137827	0.404684
959	mmu-mir-1967	1.27051	0.300181	0.380955
960	mmu-miR-6966-5p	1.15369	0.358508	0.808042
961	mmu-mir-7055	0.896587	0.181655	0.555506
962	mmu-miR-6986-3p	0.801922	0.154155	0.288754
963	mmu-miR-410-3p	0.825179	0.0855168	0.0632692
964	mmu-mir-29b-1	0.87627	0.226653	0.512718
965	mmu-mir-494	1.11923	0.375766	0.736104
966	mmu-mir-140	0.982017	0.153815	0.885068
967	mmu-mir-7088	0.823024	0.165325	0.282587
968	mmu-miR-96-3p	0.784503	0.135942	0.254241
969	mmu-mir-19b-2	0.839372	0.104175	0.209231
970	mmu-mir-212	0.917577	0.222604	0.676379
971	mmu-mir-152	1.13546	0.174321	0.462949
972	mmu-miR-7679-5p	1.19978	0.247699	0.411185
973	mmu-mir-1843b	1.13162	0.332967	0.779991
974	mmu-miR-5131	1.21675	0.159177	0.203189
975	mmu-mir-3112	0.842792	0.118765	0.283515
976	mmu-mir-5123	1.13364	0.130673	0.289326
977	mmu-miR-7070-3p	0.841556	0.106728	0.00803567
978	mmu-mir-669h	1.16668	0.129729	0.259755
979	mmu-miR-3076-5p	1.16351	0.341572	0.587957
980	mmu-miR-6990-3p	1.18727	0.437106	0.584633
981	mmu-mir-1947	0.866028	0.235922	0.0822823
982	mmu-mir-26b	1.14823	0.190412	0.480507
983	mmu-mir-6383	1.16365	0.275588	0.571208
984	mmu-miR-3966	0.862159	0.169527	0.326328
985	mmu-mir-8111	1.16135	0.159528	0.0909331
986	mmu-miR-7666-5p	1.16199	0.329313	0.759708
987	mmu-mir-669k	0.882946	0.204466	0.42349
988	mmu-mir-6930	0.837606	0.0818383	0.141611
989	mmu-mir-6380	0.875766	0.14028	0.227808
990	mmu-mir-6953	1.22919	0.330737	0.320457
991	mmu-miR-18b-5p	0.876555	0.131073	0.19188
992	mmu-mir-188	0.964988	0.269783	0.744738
993	mmu-miR-219b-3p	0.797181	0.179003	0.209798
994	mmu-mir-201	0.951617	0.223341	0.489066
995	mmu-mir-3107	0.837895	0.057713	0.063039
996	mmu-miR-7007-3p	0.910187	0.102594	0.288065
997	mmu-miR-5709-5p	0.849953	0.177791	0.310683
998	mmu-mir-3069	1.15751	0.140171	0.163161
999	mmu-mir-300	0.820672	0.140026	0.309267
1000	mmu-miR-301b-3p	0.855341	0.109864	0.2634
1001	mmu-miR-6925-5p	0.883616	0.126643	0.393135
1002	mmu-miR-6939-3p	1.21512	0.233013	0.285878
1003	mmu-miR-6997-5p	0.932074	0.253123	0.564285
1004	mmu-miR-6964-3p	0.757099	0.180439	0.30239
1005	mmu-mir-3968	1.20517	0.138799	0.0958675
1006	mmu-let-7a-2	0.865024	0.161282	0.278113
1007	mmu-miR-28b	0.891957	0.17997	0.401211
1008	mmu-miR-501-5p	1.23393	0.331397	0.0485356
1009	mmu-mir-205	0.912121	0.215009	0.655945
1010	mmu-miR-7017-3p	1.19854	0.22027	0.370233
1011	mmu-miR-3474	1.07499	0.220602	0.783007
1012	mmu-miR-292b-5p	0.862502	0.160382	0.390276
1013	mmu-miR-9-3p	1.21204	0.225448	0.404508
1014	mmu-miR-1929-5p	0.845615	0.228341	0.305579
1015	mmu-mir-1928	1.27884	0.195238	0.113315
1016	mmu-mir-7241	0.844818	0.166571	0.14109
1017	mmu-miR-1258-3p	0.836922	0.0341798	0.0295455
1018	mmu-miR-7054-5p	1.14912	0.143646	0.335636
1019	mmu-miR-7684-5p	0.882215	0.177787	0.0743061
1020	mmu-miR-6930-5p	0.954394	0.276495	0.685306
1021	mmu-miR-669o-5p	1.13025	0.144862	0.44537
1022	mmu-miR-466j	1.07477	0.23808	0.865959
1023	mmu-miR-7092-5p	1.1522	0.152092	0.190111
1024	mmu-miR-7038-5p	1.1395	0.280933	0.598869
1025	mmu-miR-467g	1.11023	0.223902	0.591676
1026	mmu-mir-6348	1.16132	0.0788277	0.108014
1027	mmu-mir-1903	1.14222	0.10567	0.00315021
1029	mmu-miR-466p-3p	1.20271	0.177554	0.332403
1029	mmu-miR-466c-3p	1.20271	0.177554	0.332403
1029	mmu-miR-466b-3p	1.20271	0.177554	0.332403
1031	mmu-miR-6908-5p	1.13171	0.251954	0.458142
1032	mmu-miR-488-5p	1.22964	0.240037	0.0950172
1033	mmu-miR-344g-5p	1.21436	0.400224	0.533876
1034	mmu-mir-7061	0.933611	0.252346	0.169724
1035	mmu-mir-210	0.940059	0.279274	0.787824
1037	mmu-mir-467a-6	1.07417	0.2209	0.713318
1037	mmu-mir-467a-3	1.07417	0.2209	0.713318
1037	mmu-mir-467a-10	1.07417	0.2209	0.713318
1039	mmu-miR-292-3p	0.888098	0.0867341	0.223799
1040	mmu-mir-6381	0.868943	0.17685	0.369238
1041	mmu-miR-883b-3p	0.880693	0.127466	0.40459
1042	mmu-miR-6974-5p	1.33009	0.264053	0.220189
1043	mmu-mir-103-1	1.27542	0.167723	0.150485
1044	mmu-miR-344f-5p	1.13422	0.190373	0.362186
1045	mmu-miR-6933-5p	0.81526	0.109657	0.140607
1046	mmu-miR-6918-3p	0.821141	0.263188	0.456498
1047	mmu-mir-449c	1.22149	0.142956	0.168142
1048	mmu-miR-302d-5p	0.913793	0.185184	0.620555
1049	mmu-miR-1946b	1.006	0.251215	0.80072
1050	mmu-miR-6769b-3p	1.01001	0.285033	0.883765
1051	mmu-miR-7656-5p	1.19113	0.476637	0.576385
1052	mmu-miR-295-5p	1.13852	0.0893464	0.167537
1053	mmu-miR-6938-5p	1.30612	0.452869	0.428841
1054	mmu-miR-7022-3p	0.901841	0.167936	0.537865
1055	mmu-miR-7652-5p	0.848162	0.149046	0.0174837
1056	mmu-mir-6339	0.906234	0.125336	0.410676
1057	mmu-miR-1306-5p	0.963569	0.195016	0.721398
1058	mmu-mir-181a-1	1.23007	0.221378	0.0668576
1059	mmu-mir-30b	0.916466	0.149728	0.308508
1060	mmu-miR-6905-3p	1.22509	0.215089	0.0186959
1061	mmu-miR-7083-3p	0.715725	0.119171	0.114588
1062	mmu-mir-379	1.15007	0.161731	0.231829
1063	mmu-miR-1a-1-5p	0.980516	0.203126	0.778354
1064	mmu-miR-7115-3p	1.1162	0.186108	0.400038
1065	mmu-miR-468-3p	0.963129	0.25131	0.546144
1066	mmu-miR-6953-3p	0.894267	0.219527	0.433339
1067	mmu-miR-466h-5p	1.15038	0.31417	0.661419
1068	mmu-miR-669j	1.26729	0.203669	0.264666
1069	mmu-mir-6938	0.889	0.220061	0.225471
1070	mmu-miR-3061-3p	1.11457	0.240141	0.371399
1071	mmu-miR-7032-3p	0.933907	0.234849	0.555864
1072	mmu-miR-1966-3p	0.854033	0.0967588	0.201867
1073	mmu-miR-107-5p	1.28527	0.2763	0.139804
1074	mmu-mir-8115	0.932869	0.187791	0.572081
1075	mmu-mir-3100	1.12844	0.1881	0.225102
1076	mmu-miR-6988-5p	0.932388	0.165514	0.66205
1077	mmu-miR-7024-3p	1.18238	0.176098	0.297673
1078	mmu-miR-7062-5p	0.902939	0.166381	0.547158
1079	mmu-miR-7228-3p	1.21462	0.0889693	0.00639948
1080	mmu-miR-5046	0.875593	0.16209	0.436622
1081	mmu-miR-3074-2-3p	1.1819	0.20232	0.282199
1082	mmu-miR-6929-3p	0.871083	0.111401	0.347546
1083	mmu-miR-7578	1.17509	0.145675	0.238235
1084	mmu-miR-8104	1.14341	0.2374	0.265559
1085	mmu-miR-3473d	0.949847	0.0894858	0.560543
1086	mmu-mir-7004	1.14749	0.124339	0.138224
1087	mmu-miR-330-5p	1.23974	0.297341	0.440733
1088	mmu-miR-1905	1.19033	0.277893	0.391586
1089	mmu-miR-1961	1.23696	0.233234	0.283239
1090	mmu-miR-706	1.20469	0.224618	0.15002
1091	mmu-mir-7220	1.15969	0.176993	0.0797346
1092	mmu-mir-495	1.18172	0.142978	0.274771
1093	mmu-miR-7661-5p	1.17429	0.0834324	0.0731448
1094	mmu-mir-6985	0.838856	0.171292	0.41034
1095	mmu-mir-299b	0.90794	0.234588	0.492659
1096	mmu-miR-3102-3p.2-3p	1.03249	0.477532	0.488183
1097	mmu-miR-466m-3p	0.836777	0.0813984	0.0144259
1098	mmu-miR-3062-5p	0.888521	0.245551	0.441125
1099	mmu-miR-7233-5p	1.18104	0.251625	0.302899
1100	mmu-mir-7650	0.918019	0.24511	0.551985
1101	mmu-miR-6933-3p	1.31702	0.176131	0.160213
1102	mmu-miR-3100-3p	0.886514	0.188589	0.510348
1103	mmu-mir-7060	1.31407	0.121613	0.0773449
1104	mmu-miR-3060-3p	0.986218	0.201226	0.711081
1105	mmu-mir-6382	1.12506	0.142739	0.373907
1106	mmu-mir-344f	0.935001	0.146075	0.59123
1107	mmu-miR-7031-3p	0.862529	0.0900164	0.181509
1108	mmu-mir-6913	1.14913	0.210603	0.487443
1109	mmu-mir-3960	1.10284	0.393347	0.737948
1110	mmu-miR-5125	1.22041	0.155403	0.231277
1111	mmu-miR-7004-3p	1.07491	0.345529	0.618288
1112	mmu-mir-27b	0.905403	0.11755	0.31184
1113	mmu-mir-7678	0.843484	0.147951	0.288129
1114	mmu-miR-208a-5p	1.18632	0.150935	0.209857
1115	mmu-mir-30c-1	1.18078	0.116791	0.209746
1116	mmu-miR-6957-5p	1.2243	0.187213	0.0963529
1117	mmu-miR-6969-5p	1.13112	0.239969	0.643003
1118	mmu-miR-6944-3p	1.13745	0.157714	0.405226
1119	mmu-mir-466g	0.943146	0.193838	0.600159
1120	mmu-let-7e-3p	1.09081	0.348011	0.7309
1121	mmu-mir-1198	1.12629	0.293911	0.676593
1122	mmu-miR-467a-5p	1.17371	0.145249	0.284825
1123	mmu-miR-181a-1-3p	1.1516	0.204304	0.375076
1124	mmu-mir-338	1.19454	0.205576	0.435088
1125	mmu-mir-6417	1.09773	0.119562	0.414567
1126	mmu-mir-6351	1.23544	0.26175	0.125886
1127	mmu-miR-712-3p	1.13327	0.325568	0.793805
1128	mmu-mir-6411	1.19059	0.152006	0.23415
1129	mmu-miR-7031-5p	0.936972	0.190608	0.530586
1130	mmu-mir-193b	1.19984	0.202171	0.311557
1131	mmu-let-7c-1	0.871817	0.0861733	0.153091
1132	mmu-mir-3964	1.15474	0.279189	0.610775
1133	mmu-mir-8114	1.10483	0.106336	0.411607
1134	mmu-mir-1904	1.18152	0.266547	0.415114
1135	mmu-miR-96-5p	0.901681	0.13773	0.298664
1136	mmu-mir-1946b	1.18617	0.314023	0.40611
1137	mmu-miR-7a-5p	0.831419	0.154786	0.163056
1138	mmu-miR-7213-5p	1.20179	0.242067	0.420677
1139	mmu-mir-5620	0.939982	0.269505	0.636962
1140	mmu-mir-6413	0.845776	0.0775874	0.0606294
1141	mmu-miR-3071-5p	0.93003	0.280127	0.663151
1142	mmu-mir-449a	0.964606	0.201426	0.772483
1143	mmu-miR-7682-5p	1.25113	0.252288	0.145111
1144	mmu-miR-871-5p	1.15068	0.136187	0.127565
1145	mmu-miR-6405	1.07739	0.186626	0.532774
1146	mmu-miR-6414	0.878915	0.256532	0.513232
1147	mmu-miR-153-5p	1.22118	0.26195	0.312891
1148	mmu-mir-29b-1	0.911597	0.219628	0.587175
1149	mmu-mir-6918	0.954179	0.287739	0.682845
1150	mmu-mir-1b	0.935114	0.277544	0.738784
1151	mmu-miR-3060-5p	1.33859	0.161977	0.000611335
1152	mmu-miR-34c-5p	0.945135	0.335435	0.628805
1153	mmu-mir-7226	1.18268	0.4069	0.764728
1154	mmu-miR-3964	1.21645	0.173114	0.000683972
1155	mmu-mir-681	1.17676	0.0980936	0.00121126
1156	mmu-miR-6991-5p	0.959903	0.301341	0.501607
1157	mmu-mir-669a-3	1.18645	0.208826	0.223501
1158	mmu-miR-6949-3p	1.19322	0.277013	0.599849
1159	mmu-mir-6404	1.17023	0.221202	0.320072
1160	mmu-miR-3084-5p	1.10577	0.288845	0.559441
1161	mmu-mir-6925	0.839479	0.0806976	0.142559
1162	mmu-mir-3102	1.14121	0.226002	0.358867
1163	mmu-miR-2183	0.924314	0.232404	0.654047
1164	mmu-mir-1900	1.15333	0.30024	0.608424
1165	mmu-miR-1956	1.14661	0.311171	0.576732
1166	mmu-miR-8093	0.933068	0.14216	0.63546
1167	mmu-mir-142b	0.910812	0.180748	0.285738
1168	mmu-mir-7086	0.975605	0.295022	0.741645
1169	mmu-miR-5129-3p	0.898532	0.148336	0.404129
1170	mmu-mir-29a	1.15	0.17317	0.420702
1171	mmu-miR-137-3p	1.16878	0.354662	0.576065
1172	mmu-miR-7042-5p	0.92683	0.149499	0.615338
1173	mmu-mir-7686	0.904245	0.173001	0.427345
1174	mmu-mir-470	0.876142	0.140602	0.437247
1175	mmu-miR-6416-3p	1.23904	0.331454	0.493806
1176	mmu-miR-7119-3p	1.13901	0.208678	0.389075
1177	mmu-miR-30d-3p	1.39963	0.339809	0.091472
1178	mmu-mir-335	1.19097	0.309713	0.34989
1179	mmu-mir-691	0.929655	0.161358	0.505024
1180	mmu-miR-432	0.906228	0.161725	0.360833
1181	mmu-miR-7068-3p	0.988062	0.354503	0.729399
1182	mmu-miR-1902	1.06775	0.32895	0.908424
1183	mmu-miR-466q	1.2338	0.126154	0.161685
1184	mmu-miR-669e-3p	0.924318	0.236686	0.54816
1185	mmu-miR-377-5p	1.20238	0.172593	0.16893
1186	mmu-miR-3470b	1.31755	0.235845	0.209331
1187	mmu-mir-34b	1.22039	0.138383	0.177456
1188	mmu-miR-205-3p	1.21091	0.190966	0.353687
1189	mmu-miR-7013-5p	0.970545	0.333391	0.71861
1190	mmu-mir-690	1.0989	0.152875	0.56106
1191	mmu-miR-7663-3p	0.880582	0.14612	0.432849
1192	mmu-miR-3073b-3p	1.18408	0.138003	0.259978
1193	mmu-miR-6917-5p	1.101	0.229642	0.701021
1194	mmu-mir-433	1.15821	0.0817022	0.116955
1195	mmu-miR-6950-5p	1.2224	0.267888	0.383378
1196	mmu-miR-702-3p	1.05157	0.31969	0.869183
1197	mmu-mir-199a-1	1.12814	0.301067	0.84602
1198	mmu-miR-383-5p	1.06428	0.216042	0.798148
1199	mmu-miR-196a-2-3p	0.862795	0.0410681	0.00423109
1200	mmu-mir-142	1.05475	0.524206	0.88701
1201	mmu-mir-6904	0.867281	0.153053	0.378873
1202	mmu-mir-7667	1.18581	0.160577	0.153098
1203	mmu-miR-466g	1.19723	0.409547	0.627122
1204	mmu-miR-6995-5p	0.853981	0.14583	0.38997
1205	mmu-miR-6980-3p	1.09149	0.252585	0.716868
1206	mmu-miR-7004-5p	1.12808	0.160398	0.289625
1207	mmu-miR-483-3p	1.06782	0.121676	0.649197
1208	mmu-mir-363	0.98862	0.376146	0.805891
1209	mmu-miR-374b-5p	1.12902	0.172923	0.461338
1210	mmu-miR-7014-3p	0.899159	0.203657	0.583499
1211	mmu-miR-7232-3p	0.843199	0.112098	0.183587
1212	mmu-mir-125b-2	1.11952	0.307415	0.735844
1213	mmu-mir-7000	0.891693	0.17368	0.560033
1214	mmu-mir-19b-1	1.17749	0.265929	0.509236
1215	mmu-mir-6948	1.12548	0.185145	0.133126
1216	mmu-miR-5134-5p	1.08566	0.27378	0.79102
1217	mmu-mir-5623	0.926273	0.181349	0.460893
1218	mmu-mir-6900	0.912878	0.227646	0.365708
1219	mmu-miR-7012-3p	0.889326	0.0717439	0.165219
1220	mmu-miR-3093-5p	1.14017	0.189536	0.339968
1221	mmu-mir-344-1	0.886211	0.234756	0.501259
1222	mmu-mir-7225	1.0969	0.0992204	0.339025
1223	mmu-miR-374c-5p	1.21603	0.161102	0.131598
1224	mmu-mir-3569	0.867752	0.131778	0.396938
1225	mmu-mir-425	1.09501	0.0752068	0.23795
1226	mmu-mir-7682	1.20096	0.195234	0.142052
1227	mmu-mir-6911	0.996456	0.264085	0.68027
1228	mmu-mir-1194	0.950391	0.22794	0.759429
1229	mmu-miR-6901-5p	1.12032	0.131125	0.325355
1230	mmu-mir-7670	1.22907	0.19728	0.125155
1231	mmu-miR-6942-3p	1.31706	0.218789	0.129077
1232	mmu-miR-3075-5p	0.987964	0.35657	0.841644
1233	mmu-mir-669a-2	0.920071	0.215962	0.505436
1234	mmu-miR-7052-3p	1.15912	0.156019	0.392974
1235	mmu-mir-451a	0.933882	0.131462	0.584868
1236	mmu-mir-5107	0.916139	0.160621	0.454459
1237	mmu-miR-6481	0.939573	0.303188	0.708816
1238	mmu-mir-214	1.16321	0.469604	0.935243
1239	mmu-mir-181a-1	1.15789	0.332136	0.364992
1240	mmu-miR-1953	0.888014	0.0743023	0.253608
1241	mmu-miR-669l-5p	1.15166	0.32781	0.438848
1242	mmu-miR-6927-5p	0.865299	0.131205	0.304561
1243	mmu-miR-1958	1.11395	0.165959	0.528637
1244	mmu-mir-6342	0.86509	0.0861856	0.248566
1245	mmu-mir-6241	1.15808	0.209563	0.331029
1246	mmu-miR-7043-5p	1.04504	0.168483	0.677134
1247	mmu-miR-6952-3p	1.07534	0.121392	0.346239
1248	mmu-miR-7681-3p	0.896743	0.231818	0.477369
1249	mmu-mir-125a	1.11305	0.0658358	0.127839
1250	mmu-mir-215	1.12191	0.337109	0.622437
1251	mmu-mir-33	0.882687	0.223878	0.367509
1252	mmu-miR-101a-3p	0.896192	0.182852	0.547221
1253	mmu-miR-1843a-3p	1.14113	0.240802	0.596884
1254	mmu-mir-453	1.12456	0.336827	0.628205
1255	mmu-miR-344i	1.1686	0.141762	0.192167
1256	mmu-miR-466e-3p	1.13273	0.312573	0.683675
1256	mmu-miR-466a-3p	1.13273	0.312573	0.683675
1258	mmu-mir-10a	0.8577	0.127095	0.29709
1259	mmu-miR-3101-5p	0.917924	0.166174	0.56206
1260	mmu-mir-6983	0.916302	0.104579	0.297503
1261	mmu-mir-6949	0.902761	0.208098	0.522554
1262	mmu-miR-20a-3p	1.24395	0.243034	0.181734
1263	mmu-miR-6962-5p	0.917097	0.188614	0.551077
1264	mmu-miR-7056-3p	1.18081	0.150366	0.219331
1265	mmu-miR-7220-3p	0.858967	0.0569186	0.0780245
1266	mmu-mir-6994	0.784082	0.0639044	0.0305278
1267	mmu-miR-6963-3p	1.17043	0.208975	0.203262
1268	mmu-mir-543	0.939247	0.20013	0.615084
1269	mmu-let-7b	1.07323	0.166491	0.721829
1270	mmu-miR-7681-5p	1.18606	0.165006	0.18962
1271	mmu-miR-1947-5p	1.15776	0.134363	0.296331
1272	mmu-miR-1955-3p	1.17437	0.229058	0.313548
1273	mmu-mir-466i	1.13083	0.204956	0.285051
1274	mmu-mir-497	0.895336	0.267	0.591419
1275	mmu-miR-7663-5p	1.26288	0.328617	0.346261
1276	mmu-mir-3089	0.901132	0.108412	0.197021
1277	mmu-miR-434-5p	0.896818	0.133635	0.0881564
1278	mmu-miR-5118	1.14266	0.19968	0.526631
1279	mmu-mir-7077	0.933646	0.19342	0.538358
1280	mmu-mir-3067	0.866509	0.108964	0.262943
1281	mmu-mir-3109	0.857496	0.123728	0.281302
1282	mmu-mir-24-1	1.11495	0.147938	0.047509
1283	mmu-mir-192	0.908683	0.17147	0.494757
1284	mmu-miR-6897-5p	0.971442	0.29478	0.667903
1285	mmu-miR-1192	0.944863	0.195018	0.548585
1286	mmu-mir-15b	0.901037	0.0895789	0.325995
1287	mmu-miR-487b-5p	1.16046	0.207153	0.444935
1288	mmu-mir-134	1.21158	0.254481	0.344286
1289	mmu-miR-6945-3p	1.16295	0.122204	0.203126
1290	mmu-mir-743a	0.861877	0.160521	0.132924
1291	mmu-miR-103-1-5p	0.913353	0.205495	0.236339
1292	mmu-mir-6970	0.924467	0.264544	0.481876
1293	mmu-miR-6238	1.12055	0.0450932	0.0682438
1294	mmu-mir-466p	1.17808	0.206211	0.383878
1295	mmu-mir-141	1.08886	0.166766	0.642118
1296	mmu-mir-669o	1.17242	0.294195	0.410252
1297	mmu-miR-429-3p	0.943871	0.258386	0.559733
1298	mmu-mir-376c	1.11951	0.0919235	0.152375
1299	mmu-miR-5098	0.896359	0.306885	0.608972
1300	mmu-miR-138-1-3p	1.20129	0.246748	0.314375
1301	mmu-mir-7223	0.858114	0.064399	0.0856244
1302	mmu-miR-148a-5p	1.11412	0.366625	0.566994
1303	mmu-miR-3471	1.14349	0.230497	0.372285
1304	mmu-miR-6967-3p	1.11349	0.27503	0.534616
1305	mmu-mir-5103	1.08143	0.317207	0.803183
1306	mmu-mir-5125	0.909979	0.0950438	0.347586
1307.5	mmu-mir-669p-2	0.864612	0.148252	0.379389
1307.5	mmu-mir-669p-1	0.864612	0.148252	0.379389
1309	mmu-miR-1952	1.23209	0.176179	0.195316
1310	mmu-miR-6994-5p	0.949332	0.286228	0.587955
1311	mmu-miR-5623-3p	1.28731	0.283035	0.0863235
1312	mmu-miR-7218-5p	0.849804	0.0819306	0.0517739
1313	mmu-mir-7025	0.931081	0.181196	0.296801
1314	mmu-miR-130b-5p	0.943324	0.258514	0.669973
1315	mmu-mir-367	1.13042	0.262375	0.624622
1316	mmu-mir-6379	1.26328	0.0952679	0.0373682
1317	mmu-mir-1942	0.870304	0.111774	0.348184
1318	mmu-miR-6380	0.877523	0.184912	0.28275
1319	mmu-mir-1906-2	0.955333	0.265532	0.678736
1319	mmu-mir-1906-1	0.955333	0.265532	0.678736
1321	mmu-mir-7665	0.963765	0.254303	0.77616
1322	mmu-mir-465a	0.911428	0.135425	0.480307
1323	mmu-let-7a-1	1.0714	0.18231	0.482443
1324	mmu-miR-7036-3p	0.90963	0.15519	0.548515
1325	mmu-mir-6943	0.952207	0.237695	0.787301
1326	mmu-miR-19a-3p	1.16549	0.361958	0.609434
1327	mmu-mir-7070	0.957583	0.257384	0.438415
1328	mmu-mir-7659	1.17727	0.250497	0.44771
1329	mmu-miR-3084-3p	0.947507	0.186951	0.445392
1330	mmu-miR-8091	1.08659	0.368003	0.852589
1331	mmu-miR-6941-3p	1.14279	0.360643	0.607837
1332	mmu-mir-467c	0.96974	0.172062	0.708941
1333	mmu-miR-7210-5p	1.24282	0.194022	0.241609
1334	mmu-miR-3967	1.13597	0.221043	0.27746
1335	mmu-mir-378c	0.965647	0.314094	0.239798
1336	mmu-miR-1967	1.16028	0.109988	0.0944394
1337	mmu-mir-7019	1.16773	0.188466	0.376411
1338	mmu-miR-6374	0.887483	0.143005	0.480694
1339	mmu-miR-7672-3p	1.17656	0.282518	0.491995
1340	mmu-miR-7239-3p	0.950773	0.249354	0.656677
1341	mmu-miR-6932-3p	1.13769	0.264983	0.686528
1342	mmu-let-7k	0.93733	0.166834	0.523986
1343	mmu-miR-1291	1.19116	0.219248	0.32748
1344	mmu-mir-6356	1.20452	0.222671	0.317122
1345	mmu-mir-7016	1.09435	0.141472	0.486411
1346	mmu-miR-704	1.19165	0.119483	0.185378
1347	mmu-mir-3086	1.1185	0.238063	0.477572
1348	mmu-mir-24-1	1.08062	0.171714	0.378874
1349	mmu-mir-7232	0.912159	0.0668636	0.282324
1350	mmu-mir-218-2	0.86376	0.126587	0.360507
1351	mmu-miR-6901-3p	0.8369	0.213611	0.326102
1352	mmu-miR-3093-3p	1.13442	0.0624214	0.0356519
1353	mmu-mir-182	0.922795	0.246801	0.675954
1354	mmu-miR-7021-5p	0.853861	0.107575	0.0670735
1355	mmu-miR-6993-5p	0.965223	0.114571	0.589572
1356	mmu-mir-344g	1.13429	0.250454	0.548809
1357	mmu-mir-194-1	0.931913	0.206179	0.681671
1358	mmu-miR-7073-5p	0.823583	0.107355	0.105162
1359	mmu-mir-7660	0.94952	0.279625	0.519859
1360	mmu-mir-3971	1.06198	0.208515	0.846617
1361	mmu-mir-101c	0.900807	0.0785008	0.162699
1362	mmu-miR-669e-5p	0.874426	0.189184	0.503441
1363	mmu-miR-10a-3p	1.13236	0.234632	0.297377
1364	mmu-miR-6344	0.904984	0.13504	0.232469
1365	mmu-miR-7065-5p	1.087	0.159778	0.407077
1366	mmu-mir-3079	0.971404	0.2079	0.774276
1367	mmu-mir-292b	0.895244	0.124396	0.406269
1368	mmu-miR-8115	1.1463	0.0766034	0.154067
1369	mmu-miR-7236-3p	1.18616	0.230348	0.295968
1370	mmu-miR-5618-5p	1.10377	0.129039	0.474963
1371	mmu-mir-6365	0.942409	0.230343	0.765833
1372	mmu-mir-326	1.09988	0.219329	0.302732
1373	mmu-mir-1946b	1.13386	0.340681	0.655034
1374	mmu-mir-670	0.969255	0.230703	0.759822
1375	mmu-miR-1b-5p	0.965341	0.245654	0.735837
1376	mmu-mir-3473c	1.06733	0.298582	0.873992
1377	mmu-miR-1943-3p	1.16408	0.359332	0.202354
1378	mmu-mir-1932	0.882018	0.165474	0.507115
1379	mmu-let-7f-2	0.884403	0.0484888	0.0301476
1380	mmu-mir-5131	0.958698	0.163423	0.740103
1381	mmu-miR-467d-3p	0.974228	0.220626	0.691101
1382	mmu-miR-7013-3p	1.12943	0.123913	0.175493
1383	mmu-mir-758	1.13902	0.129477	0.211158
1384	mmu-mir-3080	0.88304	0.193028	0.519772
1385	mmu-mir-1901	0.89308	0.192896	0.0482433
1386	mmu-mir-3070a	1.14825	0.127269	0.327425
1387	mmu-miR-153-3p	1.18654	0.288344	0.440649
1388	mmu-miR-6948-5p	0.942308	0.191518	0.569388
1389	mmu-mir-344-2	0.944011	0.143382	0.476803
1390	mmu-miR-3062-3p	0.933341	0.280912	0.509059
1391	mmu-mir-1970	0.898597	0.175207	0.579272
1392	mmu-mir-27a	1.09777	0.310338	0.66236
1393	mmu-mir-190b	0.96794	0.0573334	0.377453
1394	mmu-miR-144-3p	1.12703	0.219367	0.512744
1395	mmu-miR-7094-1-5p	1.11043	0.159241	0.329529
1396	mmu-miR-3961	1.21602	0.251867	0.155654
1397	mmu-miR-1188-5p	1.14061	0.154265	0.0635847
1398	mmu-miR-877-3p	0.993644	0.264299	0.712597
1399	mmu-miR-7679-3p	1.10184	0.175827	0.578914
1400	mmu-miR-376a-5p	1.20145	0.222629	0.385236
1401	mmu-miR-21c	1.17413	0.174927	0.360107
1402	mmu-mir-669g	1.15092	0.103225	0.188459
1403	mmu-miR-6236	1.17622	0.192084	0.437642
1404	mmu-mir-759	1.10403	0.117807	0.17126
1405	mmu-mir-5615-2	0.93607	0.198985	0.552578
1406	mmu-mir-6901	1.06717	0.330601	0.7868
1407	mmu-mir-3544	0.930324	0.17347	0.574167
1408	mmu-mir-369	1.16423	0.223673	0.317382
1409	mmu-mir-6481	0.973926	0.250098	0.716301
1410	mmu-miR-32-3p	1.13778	0.188705	0.443175
1411	mmu-mir-3107	0.922685	0.107749	0.290748
1412	mmu-mir-98	1.00684	0.37285	0.88103
1413	mmu-mir-7046	0.903822	0.142672	0.269074
1414	mmu-mir-669e	1.11736	0.101984	0.238387
1415	mmu-miR-3071-3p	1.19654	0.173188	0.315247
1416	mmu-mir-7115	0.865722	0.165052	0.224672
1417	mmu-mir-881	0.884642	0.119875	0.219958
1418	mmu-mir-6896	1.09537	0.309317	0.67924
1419	mmu-let-7f-1	0.938832	0.196047	0.602472
1420	mmu-mir-1938	1.22473	0.0989103	0.00693615
1421	mmu-let-7f-1	0.933887	0.241056	0.594736
1422	mmu-miR-6381	1.17558	0.101377	0.00782671
1423	mmu-mir-21c	1.16657	0.297449	0.586041
1424	mmu-mir-181c	0.940836	0.141193	0.45232
1425	mmu-mir-547	0.908115	0.147655	0.318171
1426	mmu-miR-6918-5p	0.923551	0.127636	0.375245
1427	mmu-miR-188-3p	0.966092	0.307352	0.683645
1428	mmu-miR-3091-3p	1.25968	0.261785	0.27644
1429	mmu-miR-3065-5p	1.16509	0.0864826	0.161385
1430	mmu-mir-599	0.88727	0.0933909	0.321703
1431	mmu-mir-486	0.901004	0.155323	0.52743
1432	mmu-miR-1960	1.13495	0.252046	0.592097
1433	mmu-miR-7661-3p	0.889113	0.209672	0.426475
1434	mmu-miR-3112-5p	0.849671	0.15279	0.249914
1435	mmu-miR-5133	0.922818	0.205164	0.657402
1436	mmu-mir-741	0.933522	0.256841	0.365242
1437	mmu-mir-7075	1.1354	0.133574	0.373912
1438	mmu-mir-8106	0.887452	0.181852	0.105806
1439	mmu-miR-3105-5p	0.848529	0.125225	0.294721
1440	mmu-miR-6897-3p	1.16426	0.251288	0.502658
1441	mmu-mir-6537	1.10373	0.260532	0.770388
1442	mmu-miR-543-3p	0.967642	0.196806	0.686675
1443	mmu-mir-344d-3	1.12742	0.158084	0.116212
1444	mmu-miR-7087-3p	1.18452	0.181325	0.182223
1445	mmu-miR-7094b-2-5p	0.883157	0.190139	0.400442
1446	mmu-mir-7014	0.858339	0.0796676	0.215909
1447	mmu-mir-7069	1.10988	0.300272	0.779114
1449	mmu-miR-297c-3p	0.959709	0.216061	0.186472
1449	mmu-miR-297b-3p	0.959709	0.216061	0.186472
1449	mmu-miR-297a-3p	0.959709	0.216061	0.186472
1451	mmu-miR-6343	1.17748	0.365249	0.72462
1452	mmu-mir-194-1	0.953693	0.222076	0.777786
1453	mmu-mir-6963	1.18372	0.184284	0.0245719
1454	mmu-miR-147-3p	1.23397	0.323231	0.521561
1455	mmu-miR-3103-5p	0.785382	0.0998635	0.0979988
1456	mmu-mir-6389	0.916229	0.108489	0.474409
1457	mmu-mir-466k	1.09457	0.270464	0.605952
1458	mmu-mir-7238	0.80596	0.0608519	0.0244448
1459	mmu-mir-344d-1	1.12467	0.149603	0.33431
1460	mmu-miR-6357	1.20436	0.231004	0.338539
1461	mmu-miR-26a-2-3p	1.18824	0.160072	0.271393
1462	mmu-mir-7657	0.854418	0.100635	0.0254087
1463	mmu-mir-28a	1.01764	0.289637	0.880787
1464	mmu-miR-6968-3p	0.837103	0.129043	0.300589
1465	mmu-mir-7685	0.869907	0.175153	0.200667
1466	mmu-mir-6924	1.15306	0.14947	0.308605
1467	mmu-mir-21b	0.962343	0.227838	0.61641
1468	mmu-miR-592-3p	0.911237	0.123334	0.468555
1469	mmu-miR-7059-3p	0.80241	0.213066	0.325712
1470	mmu-mir-7082	1.16272	0.182214	0.0704524
1471	mmu-miR-6365	1.10694	0.138688	0.425484
1472	mmu-mir-7044	1.19498	0.0995431	0.0402449
1473	mmu-mir-16-1	0.969115	0.21827	0.736844
1474	mmu-miR-713	0.84003	0.0296291	0.00987573
1475	mmu-miR-6346	1.19531	0.173945	0.00506489
1476	mmu-miR-3969	0.912063	0.114996	0.327815
1477	mmu-mir-6384	0.90915	0.0661711	0.0567929
1478	mmu-mir-429	1.20481	0.161815	0.140737
1479	mmu-miR-7683-5p	1.18168	0.167535	0.318565
1480	mmu-mir-219a-1	0.925897	0.263433	0.696205
1481	mmu-mir-208b	1.1247	0.18676	0.55549
1482	mmu-miR-6936-5p	1.08711	0.196307	0.443914
1483	mmu-mir-7662	1.15505	0.0759126	0.114857
1484	mmu-miR-7001-3p	1.18248	0.221293	0.423942
1485	mmu-mir-411	1.00618	0.242137	0.803772
1486	mmu-let-7g	1.14354	0.348015	0.813614
1487	mmu-mir-7009	0.919154	0.239653	0.692581
1488	mmu-mir-290a	0.919835	0.180806	0.473468
1489	mmu-miR-291a-3p	1.15667	0.0925336	0.00966141
1490	mmu-mir-6912	0.897857	0.133552	0.377338
1491	mmu-mir-7675	0.91049	0.0980433	0.43773
1492	mmu-miR-142-3p	1.20881	0.109587	0.143817
1493	mmu-mir-350	1.07576	0.236687	0.733262
1494	mmu-miR-7229-5p	0.919897	0.169367	0.318834
1495	mmu-miR-1231-3p	1.1787	0.162128	0.321659
1496	mmu-miR-1968-5p	1.04096	0.28236	0.851916
1497	mmu-mir-19b-1	1.11794	0.240959	0.593017
1498	mmu-miR-290b-5p	1.18581	0.27329	0.504811
1499	mmu-miR-710	0.880445	0.180159	0.283497
1500	mmu-miR-6962-3p	1.09776	0.244473	0.726922
1501	mmu-miR-6922-3p	1.20385	0.159151	0.0124486
1502	mmu-miR-3095-5p	1.14949	0.281517	0.551101
1503	mmu-miR-136-5p	0.810255	0.18655	0.243039
1504	mmu-miR-450b-3p	1.00159	0.238636	0.768853
1505	mmu-miR-669d-3p	1.05229	0.224011	0.836226
1506	mmu-mir-7094-2	1.13583	0.183454	0.231359
1506	mmu-mir-7094-1	1.13583	0.183454	0.231359
1508	mmu-miR-1930-3p	0.975658	0.176787	0.731965
1509	mmu-miR-7076-3p	0.896967	0.107549	0.409582
1510	mmu-miR-466f-3p	0.816433	0.112087	0.0814188
1511	mmu-let-7g-3p	1.10091	0.140278	0.201374
1512	mmu-miR-7650-5p	0.929743	0.144831	0.562223
1513	mmu-miR-6407	0.852206	0.0774262	0.158911
1514	mmu-mir-7051	0.901947	0.208759	0.368598
1515	mmu-miR-6360	1.1489	0.346412	0.643584
1516	mmu-miR-323-3p	0.876609	0.151554	0.208962
1517	mmu-mir-7038	1.09574	0.300615	0.832851
1518	mmu-miR-6943-3p	0.940515	0.143122	0.605545
1519	mmu-miR-1981-3p	1.0672	0.12749	0.645788
1520	mmu-mir-6974	0.843655	0.117609	0.174457
1521	mmu-miR-664-3p	1.07662	0.188549	0.598853
1522	mmu-mir-126a	0.897369	0.183577	0.342556
1523	mmu-miR-7689-5p	1.13887	0.152893	0.349914
1524	mmu-mir-680-2	0.946977	0.165487	0.621271
1525	mmu-mir-871	0.856087	0.112377	0.0887662
1526	mmu-miR-5710	0.910483	0.22743	0.5426
1527	mmu-mir-3074-1	1.105	0.190318	0.541719
1528	mmu-miR-202-5p	0.915416	0.181177	0.618111
1529	mmu-mir-6989	0.982203	0.281214	0.705835
1530	mmu-miR-216a-5p	0.915548	0.10982	0.151029
1531	mmu-miR-7078-5p	1.11229	0.252974	0.365668
1532	mmu-miR-6958-5p	1.15759	0.152317	0.337536
1533	mmu-miR-7008-3p	0.914323	0.176234	0.6154
1534	mmu-miR-367-3p	1.10073	0.155473	0.403175
1535	mmu-mir-6340	1.09182	0.0957947	0.321261
1536	mmu-miR-7067-3p	0.922037	0.121727	0.47349
1537	mmu-miR-1247-5p	0.950811	0.171992	0.751117
1538	mmu-miR-7058-3p	0.98813	0.285236	0.750206
1539	mmu-miR-7044-3p	0.928893	0.313097	0.777437
1540	mmu-miR-3094-5p	1.34003	0.393584	0.488193
1541	mmu-mir-9-1	1.14483	0.192526	0.234103
1542	mmu-mir-6993	0.899267	0.130841	0.441539
1543	mmu-miR-6900-5p	1.14107	0.196997	0.540163
1544	mmu-miR-7657-3p	0.871285	0.118636	0.280592
1545	mmu-miR-6362	1.22201	0.179964	0.222576
1546	mmu-miR-208a-3p	1.12108	0.239768	0.0311033
1547	mmu-miR-7055-3p	1.09543	0.2381	0.680022
1548	mmu-miR-7037-3p	1.23063	0.315294	0.200254
1549	mmu-let-7i	1.09464	0.0752777	0.153294
1550	mmu-miR-7687-3p	1.0161	0.366811	0.787491
1551	mmu-miR-6418-3p	0.932494	0.139502	0.533718
1552	mmu-miR-6930-3p	0.922377	0.181733	0.503762
1553	mmu-mir-6399	0.94041	0.0908325	0.529597
1554	mmu-miR-6416-5p	0.89622	0.0992796	0.0528691
1555	mmu-mir-30e	1.09705	0.274173	0.798826
1556	mmu-miR-467e-3p	0.92979	0.204684	0.657049
1557	mmu-mir-500	0.950059	0.139118	0.710444
1558	mmu-mir-344h-2	1.08582	0.197369	0.668996
1558	mmu-mir-344h-1	1.08582	0.197369	0.668996
1560	mmu-miR-335-3p	0.921127	0.127951	0.462076
1561	mmu-miR-7026-3p	0.929261	0.22988	0.502
1562	mmu-miR-494-5p	0.913235	0.218952	0.582544
1563	mmu-miR-1258-5p	1.12891	0.171193	0.117971
1564	mmu-mir-6977	1.17539	0.25941	0.199627
1565	mmu-miR-465d-3p	0.916451	0.172678	0.449062
1566	mmu-mir-694	1.16225	0.154599	0.295435
1567	mmu-mir-3082	1.09589	0.365014	0.700423
1568	mmu-mir-20a	0.843891	0.106994	0.266065
1569	mmu-miR-3089-3p	0.930961	0.20668	0.36219
1570	mmu-miR-509-5p	1.1048	0.189172	0.534131
1571	mmu-mir-15a	1.09605	0.0706689	0.214175
1572	mmu-mir-3093	1.08425	0.240706	0.692599
1573	mmu-mir-7001	1.07904	0.0822414	0.370304
1574	mmu-miR-7680-5p	0.919667	0.201097	0.2329
1575	mmu-mir-3062	1.1064	0.281309	0.792889
1576	mmu-mir-763	1.12059	0.179466	0.571822
1577	mmu-miR-191-3p	1.11467	0.275683	0.712865
1578	mmu-miR-7080-3p	1.14089	0.235712	0.482509
1579	mmu-mir-6370	0.87685	0.110237	0.35888
1580	mmu-mir-7034	0.939855	0.198913	0.390613
1581	mmu-miR-410-5p	0.87633	0.172137	0.471461
1582	mmu-miR-6961-3p	1.16622	0.132314	0.274583
1583	mmu-mir-6991	1.12872	0.165458	0.222868
1584	mmu-miR-376a-3p	0.925391	0.070524	0.219867
1585	mmu-mir-487b	1.06802	0.299928	0.827134
1586	mmu-miR-878-5p	1.16951	0.206298	0.402574
1587	mmu-mir-7067	1.16156	0.185081	0.197482
1588	mmu-miR-742-5p	1.15162	0.198667	0.0487921
1589	mmu-miR-449a-3p	0.981416	0.338497	0.768041
1590	mmu-miR-293-3p	1.18919	0.147027	0.177847
1591	mmu-miR-302d-3p	1.15875	0.327878	0.666629
1592	mmu-miR-7077-5p	0.936159	0.230309	0.561439
1593	mmu-miR-7118-3p	0.8108	0.133106	0.271076
1594	mmu-miR-7116-3p	0.875733	0.149899	0.35129
1595	mmu-miR-217-5p	0.889522	0.136437	0.100533
1596	mmu-mir-6999	0.921884	0.157094	0.407796
1597	mmu-miR-6385	1.09419	0.36783	0.866031
1598	mmu-miR-7117-3p	0.924974	0.230448	0.520776
1599	mmu-miR-7062-3p	1.09246	0.223783	0.651317
1600	mmu-mir-302d	0.934375	0.183048	0.592933
1601	mmu-miR-3085-5p	0.957645	0.140276	0.604056
1602	mmu-miR-222-5p	0.909763	0.162903	0.532732
1603	mmu-miR-216c-5p	1.12248	0.0955475	0.18465
1604	mmu-miR-1298-5p	1.10998	0.254312	0.509701
1605	mmu-miR-7230-5p	0.8915	0.14241	0.283265
1606	mmu-miR-5618-3p	0.832982	0.0938246	0.041159
1607	mmu-mir-8100	1.171	0.169158	0.0709766
1608	mmu-miR-6537-5p	1.09227	0.0880002	0.296387
1609	mmu-mir-6921	0.960389	0.167022	0.772571
1610	mmu-mir-687	0.906318	0.0837524	0.349954
1611	mmu-mir-6952	1.0857	0.0905463	0.278331
1612	mmu-mir-7012	1.18311	0.202041	0.28024
1613	mmu-mir-7117	1.21729	0.21447	0.179523
1614	mmu-miR-6375	1.11472	0.0566545	0.138736
1615	mmu-mir-432	1.11662	0.199384	0.629777
1616	mmu-mir-1969	0.9016	0.152448	0.371744
1617	mmu-mir-6935	1.12406	0.194953	0.564033
1618	mmu-mir-129-2	1.11121	0.0809567	0.245541
1619	mmu-miR-6974-3p	1.20369	0.0672876	0.0560562
1620	mmu-mir-6407	0.899808	0.0694065	0.00928818
1621	mmu-mir-7578	1.10056	0.243636	0.673451
1622	mmu-miR-344d-3-5p	0.838216	0.174871	0.390673
1623	mmu-mir-301a	1.15724	0.247346	0.174437
1624	mmu-miR-7093-5p	1.11376	0.155071	0.194709
1625	mmu-mir-7669	1.11337	0.313844	0.811881
1626	mmu-miR-7653-3p	0.88385	0.0992352	0.229447
1627	mmu-mir-331	1.10177	0.25952	0.432588
1628	mmu-miR-3089-5p	1.16122	0.162738	0.34189
1629	mmu-mir-301b	0.931054	0.0902324	0.102024
1630	mmu-mir-344c	1.16128	0.174229	0.421974
1631	mmu-mir-1192	0.887503	0.138114	0.324743
1632	mmu-miR-3109-5p	1.18642	0.340763	0.552407
1633	mmu-miR-6419	1.24501	0.194245	0.240234
1634	mmu-miR-463-3p	0.908227	0.13856	0.486118
1635	mmu-miR-217-3p	1.12735	0.229795	0.505329
1636	mmu-mir-3087	0.889867	0.0972257	0.329264
1637	mmu-mir-6337	0.969023	0.163696	0.58296
1638	mmu-miR-7662-5p	1.12658	0.184452	0.450442
1639	mmu-mir-291b	1.17692	0.23081	0.256894
1640	mmu-miR-741-5p	1.12493	0.114521	0.342034
1641	mmu-miR-3083-3p	1.07898	0.264179	0.834664
1642	mmu-miR-1897-5p	0.993244	0.217415	0.842744
1643	mmu-mir-211	1.11016	0.228797	0.536278
1644	mmu-mir-669b	1.16705	0.222137	0.380201
1645	mmu-mir-191	1.09332	0.15627	0.532648
1646	mmu-mir-337	0.948641	0.189318	0.598753
1647	mmu-mir-742	0.884392	0.0559106	0.0451903
1648	mmu-mir-7221	1.09914	0.148214	0.551922
1649	mmu-miR-551b-3p	0.820746	0.142547	0.212347
1650	mmu-mir-680-2	0.944706	0.110951	0.367424
1651	mmu-miR-7041-3p	0.816315	0.0808968	0.034575
1652	mmu-miR-382-3p	0.811943	0.137034	0.187999
1653	mmu-miR-3068-5p	1.0784	0.272477	0.874022
1654	mmu-mir-544	1.07457	0.189094	0.690342
1655	mmu-miR-5615-3p	0.930255	0.111509	0.297503
1656	mmu-mir-3085	0.963232	0.284829	0.831401
1657	mmu-miR-376b-5p	0.921402	0.0629045	0.151187
1658	mmu-miR-219a-5p	1.16609	0.248029	0.497606
1659	mmu-miR-6392-3p	0.916771	0.049895	0.12136
1660	mmu-miR-6999-5p	1.0592	0.195695	0.828232
1661	mmu-mir-8107	0.956652	0.192109	0.678428
1662	mmu-miR-718	1.11496	0.237426	0.48886
1663	mmu-miR-1957a	0.882259	0.0935964	0.238013
1664	mmu-miR-1843b-3p	1.1311	0.283253	0.768316
1665	mmu-miR-669c-3p	0.95107	0.227038	0.481609
1666	mmu-miR-29a-5p	0.960345	0.23373	0.646758
1667	mmu-mir-5618	1.11057	0.129384	0.137237
1668	mmu-miR-679-5p	1.16844	0.151886	0.241367
1669	mmu-mir-5046	1.03827	0.344814	0.899046
1670	mmu-miR-7660-5p	1.09697	0.123644	0.466268
1671	mmu-miR-184-5p	0.946277	0.132767	0.510086
1672	mmu-miR-677-5p	1.05603	0.0424604	0.183345
1673	mmu-miR-302b-3p	1.12434	0.175267	0.419875
1674	mmu-mir-1955	1.08787	0.200281	0.689149
1675	mmu-mir-30d	0.936263	0.149961	0.622542
1676	mmu-mir-466f-2	1.11813	0.546536	0.949463
1677	mmu-mir-1264	0.939375	0.133387	0.622365
1678	mmu-miR-7678-3p	1.13294	0.0840311	0.0966272
1679	mmu-miR-6997-3p	1.06785	0.192344	0.782039
1680	mmu-miR-1933-5p	1.10478	0.229966	0.57244
1681	mmu-miR-1191	1.12131	0.250745	0.400674
1682	mmu-mir-6936	1.14886	0.176511	0.461149
1683	mmu-miR-6395	1.0492	0.456913	0.963944
1684	mmu-miR-1193-5p	0.971917	0.225831	0.793219
1685	mmu-mir-6394	1.05544	0.155489	0.66395
1686	mmu-mir-6902	1.10989	0.127551	0.421601
1687	mmu-mir-7090	0.886374	0.132711	0.175987
1688	mmu-miR-7214-5p	1.16495	0.166056	0.195079
1689	mmu-miR-331-5p	0.939558	0.203339	0.48556
1690	mmu-mir-6418	1.10449	0.308335	0.847672
1691	mmu-mir-125b-2	0.957607	0.143479	0.730396
1692	mmu-miR-21b	1.17367	0.18211	0.327434
1693	mmu-mir-7035	1.1635	0.22759	0.377255
1694	mmu-mir-34c	0.940773	0.0893784	0.316993
1695	mmu-miR-7242-3p	0.930653	0.196357	0.566434
1696	mmu-mir-106a	0.914236	0.202144	0.0416036
1697	mmu-mir-582	0.979299	0.263508	0.773759
1698	mmu-miR-7035-5p	1.06334	0.0691443	0.338785
1699	mmu-miR-7014-5p	1.10587	0.177314	0.521462
1700	mmu-mir-802	1.07923	0.141474	0.630965
1701	mmu-mir-6992	0.903053	0.0407712	0.0806348
1702	mmu-mir-1948	0.9173	0.123943	0.24807
1703	mmu-miR-128-2-5p	1.13791	0.20699	0.370666
1704	mmu-miR-7039-5p	1.08498	0.255571	0.538768
1705	mmu-miR-34a-3p	1.11685	0.242826	0.655432
1706	mmu-miR-3064-5p	0.947472	0.22296	0.707415
1707	mmu-miR-698-5p	1.06606	0.396788	0.889534
1708	mmu-miR-7223-5p	1.18664	0.230003	0.199431
1709	mmu-mir-7053	0.973417	0.225382	0.833975
1710	mmu-mir-8093	0.97991	0.270458	0.673105
1711	mmu-mir-5621	0.909393	0.0816785	0.264992
1712	mmu-mir-6981	0.967884	0.199295	0.698676
1713	mmu-mir-1892	0.971841	0.217603	0.723353
1714	mmu-mir-30a	0.943465	0.124647	0.62457
1715	mmu-miR-101b-5p	1.17532	0.157552	0.242378
1716	mmu-miR-6412	1.25981	0.199648	0.104482
1717	mmu-miR-1928	0.880091	0.18328	0.30165
1718	mmu-miR-697	0.890235	0.120483	0.375281
1719	mmu-mir-3103	1.14381	0.165493	0.266986
1720	mmu-mir-1966	1.06971	0.199927	0.652924
1721	mmu-mir-26a-2	0.905937	0.178138	0.564683
1722	mmu-mir-195a	0.972601	0.127657	0.568721
1723	mmu-miR-6977-5p	1.05117	0.149808	0.75271
1724	mmu-miR-7055-5p	1.20314	0.0399118	0.0073525
1725	mmu-mir-6244	0.916389	0.0954675	0.217404
1726	mmu-miR-6960-3p	1.09213	0.190466	0.313199
1727	mmu-mir-346	1.05589	0.221971	0.679187
1728	mmu-miR-5136	1.09279	0.267865	0.74719
1729	mmu-miR-195b	0.895989	0.191874	0.303892
1730	mmu-miR-669l-3p	1.00585	0.295952	0.831942
1731	mmu-mir-873a	0.902337	0.131397	0.464664
1732	mmu-miR-7022-5p	1.10241	0.206043	0.611176
1733	mmu-miR-3063-3p	1.12535	0.22803	0.58855
1734	mmu-mir-6968	1.13519	0.117198	0.225613
1735	mmu-miR-6966-3p	1.13464	0.165281	0.357502
1736	mmu-miR-493-5p	1.22834	0.23172	0.306985
1737	mmu-miR-376c-5p	1.19127	0.185155	0.313919
1738	mmu-mir-452	0.931666	0.119082	0.139097
1739	mmu-miR-200a-3p	0.951744	0.186278	0.68057
1740	mmu-mir-7224	1.10207	0.110597	0.403295
1741	mmu-miR-6996-3p	0.911921	0.195226	0.584636
1742	mmu-mir-6390	1.11114	0.25142	0.679557
1743	mmu-mir-291a	1.09432	0.14063	0.472522
1744	mmu-miR-3087-5p	1.04943	0.113964	0.62263
1745	mmu-miR-200c-3p	0.98814	0.135811	0.86079
1746	mmu-mir-7240	1.05043	0.106998	0.636758
1747	mmu-mir-465d	1.14274	0.174842	0.443207
1748	mmu-miR-3544-5p	1.13603	0.0699169	0.14706
1749	mmu-miR-6363	1.15456	0.092484	0.109165
1750	mmu-mir-423	1.03855	0.288102	0.923934
1751	mmu-mir-344i	1.12882	0.154416	0.424393
1752	mmu-miR-496a-3p	0.790109	0.0907898	0.0411411
1753	mmu-miR-7051-3p	1.17868	0.218456	0.239655
1754	mmu-mir-323	1.1515	0.160892	0.380273
1755	mmu-mir-8092	1.13077	0.235491	0.555677
1756	mmu-mir-124-1	1.12751	0.0949753	0.199592
1757	mmu-miR-146b-3p	0.948815	0.106162	0.430687
1758	mmu-mir-6420	1.10633	0.306382	0.755338
1759	mmu-miR-7213-3p	0.930243	0.135811	0.530766
1760	mmu-mir-490	1.0938	0.112714	0.24697
1761	mmu-miR-6916-5p	1.02343	0.300221	0.851965
1762	mmu-mir-3060	0.951645	0.2042	0.763131
1763	mmu-miR-208b-5p	1.1231	0.212122	0.130352
1764	mmu-mir-7213	1.06114	0.26499	0.710813
1765	mmu-miR-7084-5p	1.12638	0.180827	0.266167
1766	mmu-miR-5119	1.04686	0.281333	0.788395
1767	mmu-mir-5100	1.05082	0.242031	0.797725
1768	mmu-mir-144	0.900374	0.129183	0.302126
1769	mmu-let-7j	0.929794	0.0799063	0.158534
1770	mmu-miR-7061-3p	0.867189	0.104128	0.248752
1771	mmu-miR-8105	0.922075	0.0552927	0.007286
1772	mmu-mir-876	1.0731	0.401651	0.818061
1773	mmu-miR-7225-5p	1.20551	0.178305	0.159032
1774	mmu-miR-6911-5p	1.0414	0.139277	0.800898
1775	mmu-mir-686	0.957117	0.0856943	0.517946
1776	mmu-mir-3961	1.13884	0.118514	0.081445
1777	mmu-mir-1839	1.13291	0.511187	0.992473
1778	mmu-mir-7214	0.931275	0.170953	0.639865
1779	mmu-miR-7671-5p	1.16362	0.294995	0.523847
1780	mmu-mir-8094	0.900606	0.106711	0.33034
1781	mmu-mir-489	0.926607	0.10039	0.447623
1782	mmu-mir-7215	0.940672	0.0798266	0.436343
1783	mmu-miR-344h-3p	0.945312	0.07267	0.316634
1784	mmu-mir-7646	0.941931	0.140753	0.465784
1785	mmu-mir-684-2	0.926185	0.114718	0.448263
1785	mmu-mir-684-1	0.926185	0.114718	0.448263
1787	mmu-mir-219b	0.921215	0.0566463	0.197153
1788	mmu-miR-295-3p	1.14534	0.0447703	0.0129533
1789	mmu-miR-7b-3p	0.951708	0.124897	0.648569
1790	mmu-mir-1953	0.936322	0.162703	0.59639
1791	mmu-miR-470-5p	1.08618	0.209892	0.68947
1792	mmu-miR-363-3p	0.85637	0.122781	0.273746
1793	mmu-miR-6401	0.975973	0.227108	0.856911
1794	mmu-mir-374b	0.953511	0.233702	0.189514
1795	mmu-mir-5616	1.07789	0.145638	0.438807
1796	mmu-mir-6973b	0.928689	0.112245	0.453434
1797	mmu-mir-382	0.967567	0.25722	0.673951
1798	mmu-miR-6959-3p	1.13052	0.0916263	0.0975407
1799	mmu-miR-6995-3p	0.990846	0.33436	0.298332
1800	mmu-mir-5118	0.974846	0.20129	0.775474
1801	mmu-mir-7231	0.966619	0.256831	0.71768
1802	mmu-mir-466b-8	1.08082	0.242175	0.673045
1803	mmu-miR-465a-5p	1.19168	0.328602	0.638699
1804	mmu-mir-3101	1.09664	0.0436891	0.0797767
1805	mmu-mir-6361	0.959199	0.106775	0.671889
1806	mmu-mir-5625	0.944582	0.153445	0.518409
1807	mmu-mir-6951	0.918639	0.0427643	0.126678
1808	mmu-miR-7064-5p	0.898921	0.132929	0.441714
1809	mmu-miR-6965-3p	0.862727	0.12592	0.165455
1810	mmu-mir-3074-2	1.06808	0.309057	0.639028
1811	mmu-miR-6977-3p	0.938658	0.234535	0.756277
1816	mmu-mir-669a-9	0.90648	0.120181	0.42262
1816	mmu-mir-669a-8	0.90648	0.120181	0.42262
1816	mmu-mir-669a-7	0.90648	0.120181	0.42262
1816	mmu-mir-669a-6	0.90648	0.120181	0.42262
1816	mmu-mir-669a-5	0.90648	0.120181	0.42262
1816	mmu-mir-669a-4	0.90648	0.120181	0.42262
1816	mmu-mir-669a-12	0.90648	0.120181	0.42262
1816	mmu-mir-669a-11	0.90648	0.120181	0.42262
1816	mmu-mir-669a-10	0.90648	0.120181	0.42262
1821	mmu-mir-6538	1.06965	0.151721	0.00938272
1822	mmu-miR-7025-3p	1.05899	0.374663	0.880324
1823	mmu-mir-6897	0.962303	0.220533	0.758577
1824	mmu-miR-3082-3p	1.22705	0.160096	0.197208
1825	mmu-mir-6984	1.0609	0.281414	0.887513
1826	mmu-mir-25	0.982625	0.22267	0.800217
1827	mmu-miR-539-3p	1.13767	0.433941	0.641837
1828	mmu-miR-7066-5p	0.8894	0.132129	0.311257
1829	mmu-miR-694	1.11561	0.236083	0.33166
1830	mmu-mir-680-3	1.00445	0.273366	0.694526
1831	mmu-mir-145a	0.896276	0.145458	0.502231
1832	mmu-miR-7093-3p	0.818874	0.124864	0.0563629
1833	mmu-miR-7060-5p	0.932055	0.203618	0.630395
1834	mmu-mir-5710	0.943067	0.157734	0.601291
1835	mmu-mir-106b	1.08355	0.273375	0.866736
1836	mmu-miR-361-3p	1.12934	0.098476	0.026489
1837	mmu-mir-503	0.986537	0.14506	0.790862
1838	mmu-miR-152-5p	1.10431	0.225827	0.50676
1839	mmu-miR-466f	1.04028	0.176595	0.885569
1840	mmu-mir-7056	1.19077	0.153732	0.0420591
1841	mmu-mir-1306	1.07999	0.287677	0.85352
1842	mmu-miR-6715-5p	0.887121	0.143878	0.100803
1843	mmu-mir-6338	1.06949	0.0922309	0.443909
1844	mmu-miR-669m-3p	1.09174	0.169013	0.514099
1845	mmu-mir-483	0.973527	0.194481	0.837396
1846	mmu-miR-6902-5p	1.14124	0.367277	0.627297
1847	mmu-mir-7651	1.15673	0.24563	0.530961
1848	mmu-miR-340-5p	0.935951	0.0805467	0.361575
1849	mmu-mir-6962	1.11649	0.178018	0.560439
1850	mmu-miR-6354	1.12608	0.180519	0.191134
1851	mmu-miR-7670-5p	1.05232	0.0682718	0.438624
1852	mmu-miR-6929-5p	0.961903	0.215564	0.611664
1853	mmu-miR-374c-3p	0.901413	0.0861378	0.104629
1854	mmu-mir-3108	1.09248	0.460015	0.910856
1855	mmu-miR-7115-5p	0.995936	0.206474	0.896168
1856	mmu-mir-6971	0.990997	0.192136	0.733768
1857	mmu-miR-1927	0.899068	0.163264	0.488148
1858	mmu-miR-5627-3p	0.962365	0.0699488	0.421388
1859	mmu-miR-6908-3p	1.05772	0.251864	0.845492
1860	mmu-miR-7006-3p	1.11113	0.177424	0.293889
1861	mmu-miR-6992-5p	1.18838	0.141471	0.233567
1862	mmu-miR-452-5p	1.08019	0.150189	0.553464
1863	mmu-miR-497b	0.767597	0.0513267	0.0473248
1864	mmu-mir-223	1.10731	0.160634	0.315301
1865	mmu-mir-6958	1.05632	0.335394	0.801114
1866	mmu-miR-142-5p	0.885738	0.111241	0.155385
1867	mmu-miR-1933-3p	0.933178	0.103496	0.212705
1868	mmu-miR-7229-3p	1.17833	0.197899	0.269193
1869	mmu-miR-467c-5p	1.09959	0.197339	0.576182
1870	mmu-mir-431	0.910083	0.162724	0.565797
1871	mmu-miR-6978-3p	1.11798	0.134556	0.348187
1872	mmu-miR-7688-5p	1.12729	0.138437	0.180752
1873	mmu-miR-6241	1.07516	0.318792	0.598761
1874	mmu-mir-6942	0.923238	0.0954875	0.351614
1875	mmu-mir-7079	0.88762	0.166064	0.45958
1876	mmu-miR-7241-5p	1.08346	0.189936	0.718043
1877	mmu-mir-200a	0.892258	0.130939	0.0838038
1879	mmu-mir-465b-2	0.924171	0.190774	0.17844
1879	mmu-mir-465b-1	0.924171	0.190774	0.17844
1879	mmu-mir-465a	0.924171	0.190774	0.17844
1881	mmu-miR-6386	1.11443	0.18424	0.580285
1882	mmu-mir-3070b	0.963893	0.14888	0.483744
1882	mmu-mir-3070a	0.963893	0.14888	0.483744
1884	mmu-miR-693-5p	1.07302	0.165827	0.705695
1885	mmu-mir-7649	0.89992	0.136082	0.401218
1886	mmu-miR-129-1-3p	0.993952	0.277718	0.775297
1887	mmu-miR-668-3p	1.07752	0.179512	0.648814
1888	mmu-miR-7075-5p	0.969037	0.269568	0.584164
1889	mmu-miR-7651-3p	0.969458	0.0783069	0.57538
1890	mmu-miR-6924-3p	1.06013	0.170288	0.674684
1891	mmu-miR-7668-5p	1.08208	0.280108	0.748972
1892	mmu-mir-7058	1.10754	0.182956	0.200495
1893	mmu-miR-7242-5p	1.09384	0.1013	0.159672
1894	mmu-miR-200b-3p	1.0745	0.126104	0.159867
1895	mmu-mir-466d	0.995107	0.25229	0.849655
1896	mmu-miR-6955-5p	1.08728	0.0978894	0.441198
1897	mmu-mir-133a-2	1.0618	0.0971132	0.378273
1898	mmu-mir-7050	1.10411	0.192879	0.606559
1899	mmu-miR-101c	0.85312	0.0761206	0.0579018
1900	mmu-miR-874-5p	0.996378	0.217301	0.88681
1901	mmu-mir-5108	1.07261	0.169366	0.598577
1902	mmu-miR-7231-3p	1.08809	0.131288	0.375142
1903	mmu-mir-767	0.883698	0.0733049	0.13846
1904	mmu-mir-883a	1.14998	0.150983	0.174034
1905	mmu-miR-1901	0.995517	0.239399	0.785276
1906	mmu-mir-6998	0.906636	0.129604	0.0106311
1907	mmu-mir-6956	1.07514	0.119594	0.342527
1908	mmu-mir-7049	0.971774	0.203776	0.807484
1909	mmu-mir-153	1.07879	0.109433	0.232796
1910	mmu-miR-3076-3p	1.12116	0.299402	0.0118693
1911	mmu-mir-146b	1.13349	0.214274	0.106947
1912	mmu-miR-6989-3p	1.12109	0.241982	0.69392
1913	mmu-miR-7037-5p	1.04213	0.120454	0.623358
1914	mmu-miR-5625-3p	1.04303	0.35929	0.899678
1915	mmu-mir-466c-2	1.13904	0.195062	0.414721
1916	mmu-miR-6910-3p	1.11948	0.0854986	0.192597
1917	mmu-mir-1893	0.905995	0.128458	0.486331
1918	mmu-miR-679-3p	0.992124	0.250445	0.764439
1919	mmu-mir-190a	0.998466	0.296182	0.711256
1920	mmu-miR-511-5p	1.28126	0.146958	0.131993
1921	mmu-mir-744	1.07046	0.238367	0.713199
1922	mmu-miR-344b-5p	1.01493	0.367653	0.846955
1923	mmu-mir-8090	0.922695	0.0552548	0.279483
1924	mmu-miR-5101	1.23725	0.15463	0.0732633
1925	mmu-mir-216c	0.961596	0.145016	0.751491
1926	mmu-miR-26b-3p	0.95579	0.241769	0.817121
1927	mmu-miR-341-3p	1.05101	0.262439	0.864042
1928	mmu-miR-1970	0.939286	0.140599	0.0654929
1929	mmu-mir-6414	0.967649	0.169045	0.651363
1930	mmu-miR-320-5p	0.92791	0.173785	0.572036
1931	mmu-miR-6967-5p	1.1387	0.138625	0.171909
1932	mmu-mir-7015	1.13068	0.241047	0.639569
1933	mmu-mir-29b-2	1.06896	0.123159	0.616513
1934	mmu-miR-6924-5p	0.972551	0.221995	0.45665
1935	mmu-miR-154-3p	0.967511	0.141365	0.779196
1936	mmu-mir-8102	0.965707	0.222255	0.846143
1937	mmu-mir-466q	1.11645	0.227419	0.632699
1938	mmu-miR-6920-5p	0.962356	0.244896	0.103414
1939	mmu-mir-6405	0.955204	0.116578	0.64648
1940	mmu-miR-7091-3p	0.839601	0.0506728	0.0225898
1941	mmu-miR-202-3p	1.11595	0.174136	0.536709
1942	mmu-mir-6905	1.17684	0.219846	0.250065
1943	mmu-miR-7225-3p	0.960474	0.163823	0.737891
1944	mmu-mir-294	1.13097	0.116965	0.256754
1945	mmu-miR-1a-2-5p	0.941868	0.175853	0.581638
1946	mmu-mir-5617	0.975577	0.192688	0.663132
1947	mmu-miR-6371	1.13137	0.3026	0.519288
1948	mmu-miR-3098-3p	1.04639	0.161717	0.829916
1949	mmu-miR-3064-3p	0.951631	0.0891514	0.596894
1950	mmu-miR-216a-3p	1.07769	0.225858	0.599163
1951	mmu-mir-6352	0.895928	0.0998692	0.185185
1952	mmu-miR-449b	0.949178	0.158002	0.605572
1953	mmu-mir-7030	0.91737	0.157607	0.358382
1954	mmu-miR-8103	1.11733	0.172575	0.55665
1955	mmu-miR-669h-5p	0.929244	0.151279	0.549213
1956	mmu-mir-10b	0.939753	0.0447775	0.218069
1957	mmu-mir-9-1	1.10458	0.161858	0.346752
1958	mmu-miR-1900	0.918865	0.170157	0.406654
1959	mmu-mir-719	0.950756	0.13374	0.672315
1960	mmu-mir-669b	1.10591	0.176872	0.310791
1961	mmu-mir-374c	0.938791	0.188342	0.649377
1962	mmu-mir-7236	0.97536	0.217031	0.74655
1963	mmu-miR-468-5p	1.15249	0.233084	0.531761
1964	mmu-miR-7669-5p	1.03238	0.127046	0.672947
1965	mmu-mir-200b	0.929187	0.108781	0.500049
1966	mmu-mir-7216	0.913531	0.0635359	0.124812
1967	mmu-mir-135b	0.868769	0.0901436	0.257464
1968	mmu-miR-6954-3p	1.09887	0.150147	0.551795
1969	mmu-mir-3074-1	1.07055	0.215138	0.715368
1970	mmu-miR-6336	0.820359	0.0592473	0.0754721
1971	mmu-mir-568	0.972888	0.196418	0.818549
1972	mmu-miR-6970-3p	0.971956	0.128731	0.26573
1973	mmu-miR-6335	1.11082	0.128825	0.246345
1974	mmu-miR-546	1.05581	0.227161	0.598392
1975	mmu-miR-873a-5p	1.14591	0.197512	0.371815
1976	mmu-miR-7054-3p	1.10942	0.186389	0.577658
1977	mmu-miR-6975-3p	0.940046	0.16689	0.669429
1978	mmu-miR-7667-3p	0.961199	0.206512	0.752412
1979	mmu-mir-450a-1	0.960681	0.178479	0.775001
1980	mmu-miR-98-3p	0.9581	0.213141	0.591494
1981	mmu-mir-3470b	0.986404	0.190753	0.882057
1982	mmu-miR-6383	0.950488	0.193881	0.595932
1983	mmu-mir-328	1.02363	0.27842	0.859752
1984	mmu-mir-6366	1.03039	0.155737	0.797978
1985	mmu-miR-670-3p	0.951062	0.14992	0.688248
1986	mmu-miR-3103-3p	1.12576	0.194556	0.150001
1987	mmu-miR-503-3p	1.1222	0.342313	0.911806
1988	mmu-mir-7021	0.913483	0.224272	0.215072
1989	mmu-miR-1954	1.14825	0.23608	0.0300568
1990	mmu-mir-467h	1.10074	0.129814	0.390437
1991	mmu-miR-7075-3p	1.14508	0.13409	0.124442
1992	mmu-mir-7048	0.907486	0.0611587	0.142857
1993	mmu-miR-7219-3p	1.10892	0.217803	0.678576
1994	mmu-mir-3473b	0.95658	0.14458	0.649964
1995	mmu-miR-6915-3p	1.09996	0.159813	0.557052
1996	mmu-miR-6400	1.18454	0.171192	0.201403
1997	mmu-miR-466n-3p	1.10784	0.246576	0.389119
[truncated: 1,166 more rows]
