# Supplementary material for: Let-7e-5p Regulates IGF2BP2, and Induces Muscle Atrophy
Source: Front Endocrinol (Lausanne). 2021 Dec 24;12:791363. doi: 10.3389/fendo.2021.791363 (PMC8741024; doi:10.3389/fendo.2021.791363)
Supplement: Supplementary file 6 [file Table_2.xlsx]

## Sheet: Sheet1
Supplementary table 2. miRNAs in the soleus muscle ranked using the weighted average difference method between ORX and ORX+A mice.
Rank	micro RNA	Fold change		p value
		Mean	SD
1	mmu-miR-709	0.817539	0.108579	0.105482
2	mmu-miR-23b-3p	0.720777	0.0780841	0.0332082
3	mmu-miR-23a-3p	0.750478	0.0859646	0.0541009
4	mmu-miR-26a-5p	0.78813	0.123366	0.131121
5	mmu-miR-24-3p	0.765654	0.0781551	0.0510016
6	mmu-let-7d-5p	1.1868	0.247578	0.518754
7	mmu-let-7a-5p	1.4595	0.160022	0.0717062
8	mmu-let-7c-5p	1.11369	0.257909	0.701704
9	mmu-let-7b-5p	1.15188	0.165067	0.409196
10	mmu-miR-206-3p	1.06948	0.281107	0.943783
11	mmu-miR-5126	0.567788	0.128842	0.0812746
12	mmu-miR-378a-3p	0.788575	0.0809177	0.0143189
13	mmu-miR-22-3p	0.636323	0.17749	0.143391
14	mmu-miR-133a-3p	0.770258	0.202452	0.321767
15	mmu-let-7e-5p	1.71444	0.334982	0.0465182
16	mmu-miR-1a-3p	2.52029	0.278434	0.000852965
17	mmu-miR-2137	0.36461	0.100563	0.0663199
18	mmu-miR-145a-5p	0.741063	0.115838	0.152806
19	mmu-miR-126a-3p	0.914648	0.143927	0.554413
20	mmu-miR-486-5p	1.32898	0.147344	0.0244668
20	mmu-miR-3107-5p	1.32898	0.147344	0.0244668
22	mmu-miR-2861	0.525927	0.1205	0.069195
23	mmu-miR-3960	0.727837	0.141405	0.186885
24	mmu-let-7i-5p	1.54061	0.206831	0.00874609
25	mmu-miR-125a-5p	1.31509	0.176209	0.0418183
26	mmu-miR-125b-5p	1.05278	0.141229	0.659836
27	mmu-miR-378b	1.16017	0.141496	0.330314
28	mmu-miR-30c-5p	1.16914	0.277197	0.564522
29	mmu-miR-133b-3p	0.929275	0.328179	0.734057
30	mmu-miR-27b-3p	0.865371	0.187273	0.446878
31	mmu-let-7f-5p	2.57723	0.369544	0.00885822
32	mmu-miR-191-5p	0.92976	0.153356	0.426989
33	mmu-miR-16-5p	0.94906	0.195867	0.76512
34	mmu-miR-27a-3p	0.840771	0.198323	0.441761
35	mmu-let-7g-5p	1.92735	0.338509	0.0228397
36	mmu-miR-6538	1.15576	0.425033	0.777481
37	mmu-miR-378c	0.986611	0.15931	0.885201
38	mmu-miR-320-3p	1.15826	0.126741	0.29347
39	mmu-miR-199b-3p	1.29869	0.380938	0.441166
39	mmu-miR-199a-3p	1.29869	0.380938	0.441166
41	mmu-miR-143-3p	1.04403	0.0649662	0.0648183
42	mmu-miR-29a-3p	0.885018	0.336236	0.646274
43	mmu-miR-7082-5p	1.69793	0.493679	0.169107
44	mmu-miR-5107-5p	1.90947	0.656987	0.133167
45	mmu-miR-193b-3p	0.65217	0.188186	0.121487
46	mmu-miR-149-3p	0.712221	0.140564	0.115296
47	mmu-miR-103-3p	0.948679	0.0345449	0.19183
48	mmu-miR-150-5p	1.29403	0.274152	0.292804
49	mmu-miR-30a-3p	1.43819	0.352039	0.216267
50	mmu-miR-378d	0.976483	0.0786201	0.552851
51	mmu-miR-185-5p	1.11103	0.147683	0.378153
52	mmu-miR-181a-5p	0.780573	0.123504	0.140516
53	mmu-miR-99b-5p	0.865572	0.11454	0.0147603
54	mmu-miR-6366	0.403266	0.13433	0.0274448
55	mmu-miR-3077-5p	0.656551	0.105189	0.0841148
56	mmu-miR-762	0.603834	0.316108	0.350944
57	mmu-miR-151-5p	1.05028	0.0349174	0.23228
58	mmu-miR-378a-5p	0.814859	0.199578	0.262896
59	mmu-miR-195a-5p	1.02556	0.0756951	0.677229
60	mmu-miR-92a-3p	1.2344	0.397132	0.503554
61	mmu-miR-196a-5p	2.68315	0.45515	0.00787371
62	mmu-miR-140-3p	0.730346	0.0551732	0.0351284
63	mmu-miR-15b-5p	1.72074	0.146424	0.0171147
64	mmu-miR-107-3p	0.969868	0.0772258	0.617931
65	mmu-miR-690	0.760011	0.255755	0.287775
66	mmu-miR-5130	0.619999	0.141709	0.115037
67	mmu-miR-99a-5p	0.878907	0.245673	0.543992
68	mmu-miR-8110	0.544662	0.0895857	0.0567554
69	mmu-miR-3107-3p	1.31779	0.193438	0.032083
70	mmu-miR-214-3p	1.13027	0.205002	0.567193
71	mmu-miR-5128	1.28872	0.325906	0.488653
72	mmu-miR-149-5p	0.907556	0.245822	0.626505
73	mmu-miR-6968-5p	0.655075	0.20937	0.246946
74	mmu-miR-128-3p	1.34629	0.364085	0.316173
75	mmu-miR-1895	1.4901	0.308787	0.179034
76	mmu-miR-30d-5p	1.09783	0.330157	0.822887
77	mmu-miR-342-3p	0.878291	0.0553823	0.108836
78	mmu-miR-155-5p	2.46988	0.227148	0.00802735
79	mmu-miR-486-3p	1.14514	0.111576	0.109729
80	mmu-miR-106b-5p	0.526844	0.175435	0.156494
81	mmu-miR-17-5p	0.669303	0.132001	0.131487
82	mmu-miR-1195	1.29009	0.424307	0.653727
83	mmu-miR-361-5p	1.08724	0.0842974	0.0973183
84	mmu-mir-181a-2	0.837636	0.204772	0.449626
85	mmu-miR-8101	1.03527	0.150993	0.875552
86	mmu-miR-199a-5p	0.766106	0.190296	0.309587
87	mmu-miR-674-5p	1.24869	0.188598	0.14875
88	mmu-miR-152-3p	0.926658	0.138161	0.576541
89	mmu-let-7d-3p	1.59065	0.706342	0.381737
90	mmu-miR-6931-5p	0.652641	0.0815331	0.0105562
91	mmu-miR-93-5p	0.819406	0.0579609	0.0244597
92	mmu-miR-3547-5p	0.537505	0.110278	0.0220677
93	mmu-miR-24-2-5p	1.08978	0.156608	0.572174
94	mmu-miR-10b-5p	1.59558	0.125158	0.0190291
95	mmu-miR-30a-5p	0.999799	0.143418	0.966064
96	mmu-miR-7045-5p	0.956271	0.138482	0.703561
97	mmu-miR-25-3p	1.40779	0.324411	0.158157
98	mmu-miR-1892	1.60528	0.41597	0.191675
99	mmu-miR-1839-5p	1.63336	0.290874	0.0172209
100	mmu-miR-3102-3p	0.912014	0.0870094	0.301287
101	mmu-miR-382-5p	1.59445	0.449438	0.0402067
102	mmu-miR-5112	0.528201	0.249786	0.181836
103	mmu-miR-379-5p	1.19221	0.141615	0.0342044
104	mmu-miR-133a-5p	0.860648	0.157524	0.377598
105	mmu-miR-574-3p	1.07705	0.0979157	0.152039
106	mmu-miR-328-3p	1.09948	0.382238	0.888711
107	mmu-miR-676-3p	1.1524	0.153942	0.0795591
108	mmu-miR-744-5p	1.20638	0.327355	0.605266
109	mmu-let-7k	3.33598	0.797996	0.0183366
110	mmu-miR-127-3p	0.890467	0.182045	0.428747
111	mmu-miR-139-5p	1.01159	0.114545	0.901299
112	mmu-mir-320	1.3004	0.0929677	0.0470074
113	mmu-miR-30c-2-3p	1.20734	0.11093	0.0381128
114	mmu-miR-7007-5p	1.20737	0.286932	0.462826
115	mmu-miR-211-3p	0.472072	0.119165	0.0612497
116	mmu-miR-10a-5p	1.54109	0.453197	0.2157
117	mmu-miR-652-3p	1.13376	0.0863474	0.201926
118	mmu-miR-7033-5p	0.560757	0.319801	0.317365
119	mmu-miR-30b-5p	1.06285	0.386298	0.952634
120	mmu-miR-8119	3.96557	1.02049	0.0277983
121	mmu-miR-7081-5p	0.447757	0.421223	0.244966
122	mmu-miR-20a-5p	0.952405	0.158109	0.66791
123	mmu-miR-497-5p	1.15083	0.160202	0.263547
124	mmu-mir-139	1.47241	0.753554	0.474008
125	mmu-miR-194-5p	0.870116	0.106277	0.278275
126	mmu-miR-3102-5p.2-5p	1.63463	0.469349	0.201665
127	mmu-miR-6984-5p	1.26654	0.802998	0.971952
128	mmu-miR-222-3p	0.911625	0.155532	0.463983
129	mmu-miR-328-5p	1.11987	0.194654	0.4242
130	mmu-miR-100-5p	1.00713	0.20047	0.964691
131	mmu-miR-132-3p	0.950606	0.168288	0.697313
132	mmu-miR-146a-5p	1.51426	0.233137	0.0735131
133	mmu-miR-6368	1.6027	0.477164	0.247216
134	mmu-miR-6240	0.840754	0.374625	0.574796
135	mmu-miR-532-3p	0.686673	0.263923	0.208949
136	mmu-miR-106a-5p	0.482142	0.225014	0.175158
137	mmu-miR-7118-5p	1.2635	0.12349	0.134206
138	mmu-miR-541-5p	1.23331	0.17264	0.0401529
139	mmu-miR-15a-5p	1.3367	0.519615	0.596692
140	mmu-miR-3535	1.09	0.083768	0.310909
141	mmu-miR-351-5p	0.816991	0.0644247	0.075352
142	mmu-miR-7056-5p	1.921	0.582124	0.174541
143	mmu-miR-705	0.846926	0.226787	0.507455
144	mmu-miR-7016-5p	4.73814	2.86889	0.123666
145	mmu-miR-674-3p	2.00334	0.685869	0.151687
146	mmu-miR-7648-3p	0.456966	0.146939	0.149259
147	mmu-miR-425-5p	0.927802	0.230684	0.525553
148	mmu-miR-345-5p	0.454313	0.137978	0.0756439
149	mmu-miR-532-5p	0.796363	0.108789	0.138131
150	mmu-miR-6923-5p	1.24333	0.360263	0.38185
151	mmu-miR-677-3p	0.442161	0.216449	0.163525
152	mmu-miR-6944-5p	0.717714	0.114259	0.10265
153	mmu-miR-455-3p	1.0214	0.136284	0.860462
154	mmu-miR-7025-5p	2.00934	1.11804	0.528888
155	mmu-miR-7044-5p	0.804444	0.160152	0.279813
156	mmu-miR-329-3p	1.21299	0.558533	0.585111
157	mmu-miR-423-3p	0.740828	0.153111	0.253797
158	mmu-miR-500-3p	0.786413	0.159629	0.276156
159	mmu-miR-487b-3p	0.77587	0.3941	0.45681
160	mmu-miR-3102-5p	0.427002	0.117077	0.0890933
161	mmu-miR-30e-3p	1.29544	0.79522	0.768841
162	mmu-miR-3104-5p	0.474249	0.254652	0.156022
163	mmu-miR-181b-5p	0.989721	0.101261	0.897506
164	mmu-miR-423-5p	1.2536	0.230603	0.263123
165	mmu-miR-28a-3p	0.828859	0.21897	0.297767
166	mmu-miR-3072-5p	1.11292	0.217173	0.658141
167	mmu-miR-1198-5p	1.19119	0.229506	0.185695
168	mmu-miR-7040-5p	1.48752	1.03865	0.809886
169	mmu-miR-5122	0.279071	0.16224	0.129181
170	mmu-miR-6981-5p	1.33701	0.412183	0.325899
171	mmu-miR-7047-5p	1.37028	0.710459	0.438695
172	mmu-miR-3473e	0.960186	0.150292	0.750369
173	mmu-miR-501-3p	0.797297	0.269109	0.468743
174	mmu-miR-28a-5p	1.05756	0.189682	0.724951
175	mmu-mir-151	0.826343	0.393846	0.471889
176	mmu-miR-337-5p	0.793142	0.151037	0.263135
177	mmu-miR-30b-3p	1.59443	0.462751	0.0558832
178	mmu-miR-20b-5p	0.429774	0.302364	0.00961439
179	mmu-miR-6898-5p	1.47762	0.917189	0.694302
180	mmu-miR-708-5p	0.606443	0.147721	0.0703974
181	mmu-miR-6980-5p	0.773444	0.270483	0.240882
182	mmu-miR-1231-5p	1.24102	0.629229	0.799591
183	mmu-miR-210-3p	0.622163	0.410466	0.386734
184	mmu-miR-6769b-5p	0.600438	0.105993	0.000804459
185	mmu-miR-7016-3p	2.08253	1.22791	0.472841
186	mmu-miR-7658-5p	0.851537	0.293029	0.594916
187	mmu-miR-7221-3p	0.61542	0.221723	0.160248
188	mmu-miR-451a	2.69932	1.17557	0.0777365
189	mmu-miR-339-5p	0.746903	0.167091	0.0951499
190	mmu-miR-5121	0.293937	0.146129	0.181357
191	mmu-miR-106b-3p	1.01372	0.561466	0.443486
192	mmu-miR-485-5p	3.1565	2.8278	0.172306
193	mmu-mir-361	1.1018	0.479233	0.95514
194	mmu-miR-30c-1-3p	1.93543	1.66098	0.455006
195	mmu-miR-322-3p	0.714294	0.534207	0.340031
196	mmu-miR-192-5p	0.942532	0.449052	0.859516
197	mmu-miR-6909-5p	0.418846	0.157098	0.14339
198	mmu-miR-199b-5p	0.551608	0.263775	0.0758435
199	mmu-miR-1931	1.31095	0.490306	0.229529
200	mmu-miR-1224-5p	1.03948	0.235124	0.977943
201	mmu-miR-193a-5p	0.940747	0.185516	0.43295
202	mmu-miR-7085-5p	0.71613	0.238785	0.201072
203	mmu-miR-130a-3p	1.02504	0.18978	0.96101
204	mmu-miR-3473b	1.027	0.260796	0.970819
205	mmu-miR-615-3p	1.16476	0.829139	0.920875
206	mmu-miR-146b-5p	0.524233	0.161404	0.0927012
207	mmu-miR-877-5p	1.52897	0.305722	0.0184069
208	mmu-miR-8100	3.251	1.93662	0.0958827
209	mmu-miR-193b-5p	1.04555	0.223253	0.821682
210	mmu-miR-3620-5p	0.540135	0.0643243	0.011959
211	mmu-miR-181d-5p	0.924958	0.116145	0.45221
212	mmu-miR-434-3p	0.993547	0.577652	0.987577
213	mmu-miR-299a-5p	1.10669	0.722425	0.866308
214	mmu-miR-19b-3p	1.03853	0.304209	0.961473
215	mmu-miR-5099	1.21372	0.434269	0.560144
216	mmu-miR-6239	0.667028	0.419622	0.392643
217	mmu-miR-7069-5p	0.617201	0.235428	0.0610674
218	mmu-miR-7036-5p	0.371785	0.139639	0.0565932
219	mmu-miR-7088-5p	1.8101	1.49812	0.559593
220	mmu-miR-7070-5p	1.32402	0.64002	0.482569
221	mmu-miR-23a-5p	0.917858	0.0980195	0.293751
222	mmu-miR-7669-3p	0.570168	0.22175	0.0731376
223	mmu-miR-7666-3p	0.475617	0.348109	0.226889
224	mmu-miR-505-5p	2.75352	1.68705	0.147635
225	mmu-miR-671-5p	2.71993	3.39576	0.80886
226	mmu-miR-196b-5p	1.9186	1.06051	0.243327
227	mmu-miR-7665-5p	0.888364	0.789601	0.330071
228	mmu-miR-6937-5p	0.337419	0.0703048	0.0269598
229	mmu-miR-7018-5p	0.587464	0.456325	0.373953
230	mmu-miR-8109	0.205808	0.0847652	0.117246
231	mmu-miR-322-5p	1.50936	0.762809	0.553713
232	mmu-miR-22-5p	1.12288	0.548036	0.953381
233	mmu-miR-140-5p	0.519738	0.271564	0.0176857
234	mmu-mir-484	0.969472	0.849494	0.759782
235	mmu-miR-7005-5p	1.61861	1.07678	0.380002
236	mmu-miR-7080-5p	2.32436	2.35071	0.671658
237	mmu-miR-21a-5p	1.68417	1.1353	0.500622
238	mmu-miR-7686-5p	0.631505	0.49443	0.154374
239	mmu-miR-151-3p	1.00296	0.106824	0.993256
240	mmu-miR-433-3p	0.911972	0.321208	0.489049
241	mmu-miR-5100	1.00371	0.123165	0.959074
242	mmu-miR-6970-5p	0.517328	0.173742	0.0793539
243	mmu-miR-7072-5p	0.60902	0.161123	0.168185
244	mmu-miR-700-3p	0.653517	0.382452	0.344164
245	mmu-miR-324-5p	0.973747	0.285285	0.770883
246	mmu-miR-7048-5p	0.618075	0.390132	0.202711
247	mmu-miR-1981-5p	0.989843	0.119603	0.52851
248	mmu-miR-299b-5p	1.64052	0.829385	0.4386
249	mmu-miR-675-3p	0.48531	0.313717	0.236723
250	mmu-miR-345-3p	1.12515	1.12609	0.403002
251	mmu-miR-6906-5p	1.5805	0.83641	0.508581
252	mmu-miR-7687-5p	0.470207	0.281961	0.195644
253	mmu-miR-23b-5p	1.64406	1.46443	0.62953
254	mmu-miR-7030-5p	2.05089	1.18971	0.0358094
255	mmu-miR-8102	0.355852	0.062203	0.0162057
256	mmu-let-7j	0.738018	0.422369	0.19461
257	mmu-miR-7235-5p	0.834379	0.110543	0.180747
258	mmu-miR-346-3p	1.083	0.43066	0.897825
259	mmu-miR-134-5p	0.479882	0.249893	0.168088
260	mmu-miR-29b-2-5p	1.45839	0.752902	0.338505
261	mmu-miR-6954-5p	0.653175	0.287339	0.219895
262	mmu-miR-212-3p	0.817071	0.571111	0.268276
263	mmu-miR-6973b-5p	1.01441	1.30337	0.537245
264	mmu-miR-6975-5p	0.946176	0.123269	0.626687
265	mmu-miR-7011-5p	1.24605	0.543946	0.664259
266	mmu-miR-494-3p	0.855765	0.547339	0.429746
267	mmu-miR-362-5p	0.697599	0.483249	0.419387
268	mmu-miR-30e-5p	1.06723	0.351889	0.993056
269	mmu-miR-221-3p	1.00714	0.089579	0.954057
270	mmu-miR-338-5p	1.94385	1.71165	0.57262
271	mmu-miR-7222-3p	1.13809	0.412003	0.782016
272	mmu-miR-484	1.31791	0.926317	0.804062
273	mmu-miR-6953-5p	0.791599	0.251557	0.364385
274	mmu-miR-17-3p	1.13388	0.418149	0.750536
275	mmu-miR-342-5p	1.65943	1.40598	0.819043
276	mmu-miR-26b-5p	1.6301	1.03555	0.565311
277	mmu-miR-29c-3p	0.652669	0.232989	0.176892
278	mmu-miR-7046-5p	0.73586	0.13093	0.052351
279	mmu-miR-181a-2-3p	0.86946	0.504169	0.730455
280	mmu-miR-7009-5p	0.408621	0.0830505	0.0254153
281	mmu-miR-6347	0.841593	0.319855	0.427486
282	mmu-miR-5132-5p	0.607973	0.330427	0.373388
283	mmu-miR-214-5p	0.700488	0.471215	0.261107
284	mmu-miR-7653-5p	0.703982	0.309179	0.194203
285	mmu-miR-671-3p	0.648825	0.227956	0.0774763
286	mmu-miR-7238-5p	0.791994	0.420853	0.0643124
287	mmu-miR-99b-3p	0.528286	0.27275	0.104872
288	mmu-miR-203-3p	1.04533	0.303703	0.900105
289	mmu-miR-98-5p	2.25662	1.29619	0.194237
290	mmu-miR-1249-5p	1.93324	1.22598	0.391749
291	mmu-miR-138-5p	1.06699	0.671003	0.720543
292	mmu-miR-27b-5p	0.992524	0.290307	0.956303
293	mmu-miR-503-5p	0.968536	0.491738	0.769649
294	mmu-miR-3572-5p	0.727282	0.366775	0.348589
295	mmu-miR-489-3p	0.928509	0.605882	0.536007
296	mmu-miR-7001-5p	1.00081	0.516259	0.614332
297	mmu-miR-125b-1-3p	0.989845	0.297516	0.756218
298	mmu-miR-5110	1.1409	0.629893	0.718157
299	mmu-miR-664-5p	0.92786	0.239716	0.725273
300	mmu-miR-7045-3p	1.64425	0.383018	0.14079
301	mmu-miR-1894-3p	0.804212	0.348701	0.482678
302	mmu-miR-139-3p	1.02077	0.123069	0.90398
303	mmu-miR-6349	0.952337	0.257038	0.741644
304	mmu-miR-6965-5p	0.696884	0.342937	0.294699
305	mmu-miR-1982-5p	0.573702	0.321819	0.26024
306	mmu-miR-6914-5p	0.884066	0.448405	0.411666
307	mmu-miR-700-5p	0.461833	0.156192	0.0449945
308	mmu-miR-204-5p	2.53416	1.67948	0.257241
309	mmu-miR-3473g	1.57814	0.402788	0.20939
310	mmu-mir-7032	1.59014	0.844656	0.489001
311	mmu-miR-29b-1-5p	1.88395	0.601624	0.0289307
312	mmu-miR-18a-5p	0.500784	0.181755	0.130649
313	mmu-miR-409-5p	0.930202	0.514128	0.451643
314	mmu-miR-154-5p	0.853459	0.481119	0.508371
315	mmu-miR-7a-1-3p	0.853124	0.554029	0.156356
316	mmu-miR-6910-5p	0.601265	0.280737	0.210823
317	mmu-miR-499-5p	0.988512	1.07817	0.957058
318	mmu-mir-5126	0.508467	0.204359	0.13332
319	mmu-miR-1843a-5p	0.96462	0.562768	0.570374
320	mmu-miR-7023-5p	0.527327	0.136177	0.0540811
321	mmu-mir-465c-2	1.64597	1.69918	0.794576
321	mmu-mir-465c-1	1.64597	1.69918	0.794576
323	mmu-miR-1247-3p	1.05248	0.624813	0.988819
324	mmu-miR-381-3p	0.825463	0.451915	0.0630741
325	mmu-miR-365-1-5p	0.727441	0.291181	0.303378
326	mmu-miR-1946a	0.56177	0.117975	0.0884429
327	mmu-miR-204-3p	1.34229	0.407591	0.439474
328	mmu-miR-1941-5p	1.35566	0.640025	0.603908
329	mmu-miR-1907	0.869304	0.523379	0.373928
330	mmu-miR-7671-3p	1.16587	0.471835	0.995211
331	mmu-miR-34c-3p	0.684014	0.413261	0.241289
332	mmu-miR-195a-3p	1.42334	0.524334	0.392674
333	mmu-miR-411-5p	1.01923	0.852533	0.983039
334	mmu-miR-5622-3p	0.959359	0.458212	0.618916
335	mmu-miR-34a-5p	1.0318	0.368935	0.970666
336	mmu-miR-1843b-5p	0.586904	0.18193	0.208351
337	mmu-miR-5135	1.63012	0.662309	0.304004
338	mmu-miR-148b-3p	0.5933	0.183658	0.0969348
339	mmu-miR-92b-3p	1.75108	0.88522	0.480492
340	mmu-mir-2861	0.711157	0.193415	0.0532626
341	mmu-mir-7654	0.6972	0.210947	0.230207
342	mmu-mir-125b-1	1.55285	0.980351	0.668367
343	mmu-miR-3081-5p	0.745389	0.332065	0.409565
344	mmu-miR-193a-3p	0.771392	0.358343	0.28465
345	mmu-miR-300-3p	0.97039	0.6433	0.631081
346	mmu-miR-7012-5p	0.598923	0.0985877	0.0437577
347	mmu-miR-127-5p	0.941181	0.704964	0.662325
348	mmu-miR-511-3p	1.19822	0.617745	0.780291
349	mmu-miR-667-3p	0.737632	0.179851	0.0399808
350	mmu-miR-29b-3p	0.731222	0.362528	0.461552
351	mmu-miR-150-3p	1.38494	0.662299	0.363799
352	mmu-miR-3569-5p	1.69978	0.468192	0.00855443
353	mmu-miR-1949	0.654386	0.208116	0.287657
354	mmu-miR-6982-5p	0.789582	0.463784	0.243333
355	mmu-miR-7003-5p	1.55451	0.663694	0.159403
356	mmu-miR-330-3p	0.871378	0.42106	0.131841
357	mmu-miR-491-5p	0.620715	0.12638	0.097187
358	mmu-miR-6958-3p	1.59273	0.25616	0.0245897
359	mmu-miR-16-1-3p	0.92728	0.687274	0.240618
360	mmu-miR-7052-5p	1.34548	0.897694	0.780565
361	mmu-miR-92b-5p	0.782613	0.284475	0.412913
362	mmu-miR-421-3p	1.54726	1.01463	0.34906
363	mmu-miR-290a-5p	0.698336	0.43757	0.269074
364	mmu-miR-324-3p	0.698313	0.192442	0.254306
365	mmu-mir-677	0.520419	0.121245	0.0690641
366	mmu-miR-6391	0.782751	0.274075	0.421281
367	mmu-miR-1943-5p	0.801929	0.334284	0.39662
368	mmu-miR-409-3p	0.760875	0.155651	0.0690828
369	mmu-miR-7662-3p	1.32696	0.590119	0.587388
370	mmu-miR-6989-5p	0.802781	0.25497	0.361444
371	mmu-miR-1894-5p	0.926548	0.334521	0.570719
372	mmu-mir-1843a	0.619308	0.147606	0.168187
373	mmu-miR-208b-3p	0.800947	0.316098	0.181468
374	mmu-miR-350-3p	0.587991	0.239339	0.181984
375	mmu-miR-125a-3p	0.952372	0.230262	0.723377
376	mmu-miR-3057-5p	1.45748	0.527259	0.138751
377	mmu-miR-6921-5p	1.43101	0.582387	0.467546
378	mmu-miR-6923-3p	1.63428	0.258668	0.0354946
379	mmu-miR-7069-3p	0.711652	0.255144	0.362858
380	mmu-miR-874-3p	0.85045	0.396291	0.517817
381	mmu-miR-574-5p	1.43331	0.560292	0.579318
382	mmu-miR-669m-5p	1.41619	0.438746	0.374324
382	mmu-miR-466m-5p	1.41619	0.438746	0.374324
384	mmu-miR-93-3p	0.745593	0.267089	0.335931
385	mmu-miR-6939-5p	0.821971	0.424118	0.443644
386	mmu-miR-504-3p	0.822993	0.116634	0.0995524
387	mmu-miR-346-5p	0.88785	0.533625	0.626208
388	mmu-mir-1843a	0.685096	0.174812	0.217977
389	mmu-miR-542-5p	0.924399	0.370928	0.00922367
390	mmu-miR-188-5p	0.970177	0.493001	0.674203
391	mmu-miR-28c	1.14685	0.179238	0.452881
392	mmu-miR-667-5p	1.22384	0.641729	0.723853
393	mmu-miR-691	0.718082	0.319312	0.323166
394	mmu-miR-7216-5p	0.86949	0.307493	0.548805
395	mmu-mir-6236	0.772176	0.142926	0.112357
396	mmu-miR-7053-5p	1.17078	0.232531	0.403166
397	mmu-miR-6244	1.18209	0.526588	0.595721
398	mmu-miR-466f	1.38082	0.223295	0.084636
399	mmu-miR-615-5p	0.503184	0.0948769	0.051248
400	mmu-miR-668-5p	1.32731	0.399736	0.297723
401	mmu-miR-25-5p	0.734315	0.318282	0.448879
402	mmu-miR-1306-3p	1.39004	0.659274	0.548279
403	mmu-miR-27a-5p	0.984697	0.370199	0.76374
404	mmu-miR-3082-5p	1.54859	0.377591	0.0342327
405	mmu-miR-425-3p	0.687259	0.257071	0.170899
406	mmu-miR-6987-5p	0.697867	0.250227	0.22884
407	mmu-miR-181c-5p	1.0631	0.565469	0.834358
408	mmu-miR-7036b-3p	0.778515	0.303115	0.455498
409	mmu-miR-6972-5p	0.769822	0.110268	0.109788
410	mmu-mir-7648	0.576687	0.0793874	0.0536969
411	mmu-miR-187-3p	0.694274	0.217983	0.0820953
412	mmu-miR-665-5p	1.67344	0.517924	0.0647682
413	mmu-miR-652-5p	0.689233	0.333884	0.342541
414	mmu-mir-1839	0.960875	0.519087	0.82052
415	mmu-miR-339-3p	0.66079	0.263523	0.333019
416	mmu-mir-3068	0.718183	0.246891	0.329196
417	mmu-miR-29c-5p	0.824198	0.461865	0.520769
418	mmu-miR-181c-3p	0.729444	0.285539	0.0127191
419	mmu-miR-326-3p	0.84725	0.364992	0.46635
420	mmu-miR-296-5p	1.50577	0.461449	0.238102
421	mmu-mir-8101	0.818045	0.438563	0.452949
422	mmu-miR-483-5p	0.996356	0.49408	0.634952
423	mmu-miR-1187	1.39138	0.512202	0.592864
424	mmu-mir-28a	1.20905	0.318866	0.613432
425	mmu-miR-326-5p	1.20919	0.30075	0.482423
426	mmu-miR-31-5p	0.759042	0.25567	0.312492
427	mmu-mir-5133	1.30582	0.291775	0.158617
428	mmu-mir-5099	1.53514	0.538489	0.182003
429	mmu-miR-143-5p	0.802333	0.370746	0.450069
430	mmu-miR-7116-5p	1.14063	0.63587	0.869983
431	mmu-miR-6978-5p	0.919947	0.246585	0.593139
432	mmu-miR-6912-5p	0.600014	0.178285	0.116129
433	mmu-miR-5620-3p	0.688088	0.175092	0.191159
434	mmu-miR-680	0.720688	0.278773	0.359742
435	mmu-mir-7684	1.23053	0.186177	0.0368321
436	mmu-miR-3472	0.922147	0.327879	0.565765
437	mmu-mir-6915	1.45379	0.7632	0.569969
438	mmu-miR-7034-5p	0.833477	0.361149	0.454314
439	mmu-miR-6997-5p	1.53848	0.41145	0.109728
440	mmu-miR-539-5p	1.236	0.816019	0.743402
441	mmu-mir-466f-1	1.31859	0.337765	0.407068
442	mmu-miR-381-5p	0.823735	0.414062	0.459667
443	mmu-miR-24-1-5p	0.900729	0.395388	0.513725
444	mmu-miR-669b-5p	1.59393	0.20279	0.0451282
445	mmu-miR-714	0.870044	0.106178	0.0580104
446	mmu-miR-6941-5p	0.777144	0.320205	0.402122
447	mmu-miR-34b-3p	0.78786	0.327561	0.436616
448	mmu-miR-3067-3p	0.746859	0.22965	0.196023
449	mmu-miR-678	0.927762	0.393226	0.536885
450	mmu-miR-135a-1-3p	0.822551	0.327632	0.508115
451	mmu-miR-297a-5p	1.1335	0.262746	0.525441
452	mmu-mir-143	1.33893	0.583331	0.489415
453	mmu-miR-1188-5p	1.46084	0.747972	0.433406
454	mmu-miR-3090-5p	0.847344	0.215119	0.513879
455	mmu-miR-3473d	1.28107	0.332285	0.355479
456	mmu-miR-665-3p	0.809912	0.138057	0.289002
457	mmu-miR-7046-3p	0.758821	0.177516	0.278744
458	mmu-miR-6409	1.26459	0.541901	0.616519
459	mmu-miR-369-5p	0.828565	0.406059	0.447937
460	mmu-miR-3060-3p	0.704755	0.111152	0.0812776
461	mmu-mir-3971	1.24683	0.284396	0.233241
462	mmu-miR-362-3p	0.765833	0.158188	0.237771
463	mmu-miR-92a-2-5p	0.743394	0.198559	0.14294
464	mmu-miR-1930-5p	0.791578	0.109236	0.084291
465	mmu-mir-23a	1.37626	0.234413	0.12708
466	mmu-miR-7668-3p	1.07073	0.654274	0.758474
467	mmu-miR-3473a	0.787276	0.150558	0.0260207
468	mmu-miR-466i-5p	1.13365	0.450856	0.697701
469	mmu-miR-3099-3p	0.758952	0.302578	0.350045
470	mmu-miR-8112	0.829635	0.165942	0.310436
471	mmu-miR-148a-3p	0.876091	0.34395	0.552652
472	mmu-mir-140	0.896044	0.129729	0.387735
473	mmu-miR-504-5p	1.28017	0.785484	0.696584
474	mmu-miR-1964-3p	0.63014	0.103956	0.0742036
475	mmu-miR-676-5p	0.777225	0.0788037	0.0343182
476	mmu-miR-6934-3p	0.727758	0.115045	0.0295378
477	mmu-miR-7038-3p	0.935948	0.265432	0.568351
478	mmu-miR-6926-5p	0.971949	0.596604	0.899543
479	mmu-miR-1306-5p	1.26836	0.176913	0.229361
480	mmu-miR-7654-3p	0.725896	0.134262	0.0122873
481	mmu-mir-455	0.840906	0.274712	0.513141
482	mmu-miR-10b-3p	0.692797	0.177767	0.0964539
483	mmu-miR-3061-5p	1.3347	0.493205	0.508696
484	mmu-miR-8095	0.770458	0.175169	0.0807675
485	mmu-mir-5121	0.711693	0.171389	0.142475
486	mmu-mir-378a	0.815565	0.30913	0.448211
487	mmu-miR-6973a-5p	1.07696	0.618026	0.842329
488	mmu-miR-666-5p	0.8458	0.21382	0.207963
489	mmu-mir-7226	1.28143	0.433626	0.491308
490	mmu-miR-466h-5p	1.27756	0.303545	0.402924
491	mmu-mir-1843b	0.835785	0.270194	0.274211
492	mmu-miR-669d-2-3p	1.42237	0.473881	0.375265
493	mmu-mir-5100	1.23139	0.303226	0.121043
494	mmu-miR-451b	1.38714	0.192453	0.0377475
495	mmu-miR-5624-5p	0.666466	0.0805368	0.0357319
496	mmu-miR-6949-5p	1.40336	0.311717	0.0144583
497	mmu-miR-7083-5p	0.793182	0.289408	0.440964
498	mmu-miR-466f-5p	1.13415	0.520051	0.784058
499	mmu-miR-669n	1.07824	0.55557	0.627078
500	mmu-mir-872	0.828423	0.240231	0.464846
501	mmu-miR-7049-3p	0.813676	0.226348	0.37545
502	mmu-mir-99b	0.800242	0.24189	0.420107
503	mmu-miR-7049-5p	0.775688	0.191494	0.0565988
504	mmu-mir-193a	0.873192	0.371496	0.343053
505	mmu-mir-130b	0.779085	0.19931	0.292641
506	mmu-miR-138-2-3p	0.731446	0.231252	0.228781
507	mmu-miR-466c-5p	0.785531	0.0797126	0.128807
508	mmu-miR-335-5p	1.33458	0.250545	0.141035
509	mmu-mir-5122	0.889401	0.153595	0.177951
510	mmu-mir-3069	1.29576	0.28955	0.326553
511	mmu-mir-6966	0.763967	0.243897	0.185042
512	mmu-miR-7010-3p	1.48299	0.3293	0.0724618
513	mmu-miR-3069-3p	1.36971	0.390104	0.228892
514	mmu-miR-331-3p	0.966922	0.265445	0.728572
515	mmu-miR-6911-5p	1.24631	0.54005	0.630938
516	mmu-miR-7015-5p	1.29479	0.530193	0.443646
517	mmu-miR-6395	0.893276	0.342099	0.595153
518	mmu-mir-199b	0.787274	0.0913985	0.0589402
519	mmu-miR-1906	1.05156	0.423828	0.830879
520	mmu-miR-7004-3p	0.792433	0.194721	0.270834
521	mmu-miR-466f-3p	1.66544	0.177336	0.0353686
522	mmu-mir-7017	1.23999	0.184517	0.221551
523	mmu-miR-1946b	0.768373	0.12503	0.118377
524	mmu-miR-669f-3p	0.736138	0.144717	0.0852181
525	mmu-mir-6239	0.837388	0.145782	0.153781
526	mmu-miR-6367	1.39278	0.539878	0.534393
527	mmu-miR-351-3p	1.16545	0.308537	0.348509
528	mmu-mir-1896	1.37933	0.286563	0.0459792
529	mmu-miR-194-2-3p	0.835148	0.276615	0.412073
530	mmu-miR-3086-3p	1.34273	0.321982	0.1067
531	mmu-miR-323-5p	0.645457	0.118092	0.0315831
532	mmu-miR-7075-5p	1.39198	0.571586	0.458125
533	mmu-miR-485-3p	0.805535	0.238318	0.360914
534	mmu-miR-7672-5p	0.883411	0.160153	0.375357
535	mmu-mir-187	0.758699	0.141943	0.188313
536	mmu-miR-546	1.32791	0.25564	0.259101
537	mmu-mir-6926	0.818532	0.201679	0.364639
538	mmu-miR-467h	1.40162	0.233738	0.115592
539	mmu-miR-669c-5p	0.909907	0.302247	0.609875
540	mmu-miR-5113	1.22595	0.436319	0.477825
541	mmu-mir-152	1.21546	0.52061	0.604694
542	mmu-mir-351	0.862008	0.125974	0.361269
543	mmu-mir-346	0.748133	0.103594	0.119989
544	mmu-miR-3969	1.39105	0.269956	0.210356
545	mmu-miR-6382	1.32231	0.181087	0.00448255
546	mmu-miR-5129-3p	1.3682	0.207578	0.119749
547	mmu-mir-7061	1.30221	0.476572	0.146859
548	mmu-miR-7002-5p	0.903907	0.371439	0.599229
549	mmu-miR-6516-5p	1.28352	0.574518	0.405636
550	mmu-miR-698-5p	1.3577	0.471548	0.155884
551	mmu-miR-6940-5p	1.3212	0.385742	0.407046
552	mmu-mir-25	1.28687	0.251752	0.307788
553	mmu-mir-125b-1	1.29227	0.325957	0.291948
554	mmu-mir-146a	1.35696	0.286059	0.241849
555	mmu-miR-3970	0.810138	0.072586	0.0262061
556	mmu-miR-3095-3p	0.789602	0.284667	0.158323
557	mmu-miR-3474	0.825584	0.183193	0.0597484
558	mmu-mir-181d	0.928443	0.178564	0.552717
559	mmu-mir-7006	0.795457	0.239301	0.397959
560	mmu-miR-7050-5p	0.902699	0.303403	0.576729
561	mmu-miR-6952-5p	0.856902	0.164816	0.451576
562	mmu-miR-770-5p	0.657276	0.19946	0.0934606
563	mmu-miR-467f	1.32934	0.701465	0.661141
564	mmu-mir-6911	1.22423	0.351946	0.337555
565	mmu-miR-6394	0.964492	0.416089	0.742942
566	mmu-mir-381	1.27441	0.483547	0.480321
567	mmu-miR-182-5p	1.42575	0.896907	0.920855
568	mmu-miR-380-5p	0.75984	0.24869	0.376979
569	mmu-miR-874-5p	1.21737	0.264294	0.471222
570	mmu-mir-7210	0.847728	0.305214	0.295357
571	mmu-mir-149	1.22548	0.15664	0.0769832
572	mmu-miR-3087-5p	1.2031	0.116642	0.0840926
573	mmu-miR-146b-3p	1.30109	0.500988	0.504465
574	mmu-miR-7648-5p	0.850766	0.347448	0.515234
575	mmu-miR-7076-5p	0.975609	0.315125	0.691489
576	mmu-miR-122-5p	0.878365	0.31943	0.593742
577	mmu-miR-3473c	0.859077	0.234714	0.452133
578	mmu-miR-6966-5p	0.759051	0.171205	0.24108
579	mmu-mir-543	1.29895	0.287638	0.166972
580	mmu-miR-7679-5p	1.27693	0.355873	0.474643
581	mmu-mir-7655	1.44637	0.768632	0.52412
582	mmu-miR-7119-3p	1.27907	0.284302	0.36631
583	mmu-miR-8114	0.856453	0.185897	0.437589
584	mmu-mir-6923	0.794109	0.107559	0.0822382
585	mmu-miR-7a-2-3p	0.763491	0.15197	0.227328
586	mmu-mir-7055	1.30171	0.406839	0.466818
587	mmu-miR-3109-3p	1.43612	0.62445	0.477275
588	mmu-mir-7033	0.748693	0.109165	0.0373738
589	mmu-mir-30e	0.736304	0.119834	0.138411
590	mmu-miR-376c-3p	0.769204	0.187215	0.200745
591	mmu-mir-199a-1	0.809965	0.167745	0.116769
592	mmu-mir-466n	0.796129	0.211032	0.372495
593	mmu-miR-7028-5p	1.18171	0.416992	0.778071
594	mmu-miR-669l-5p	1.32197	0.519337	0.612601
595	mmu-mir-7224	1.28474	0.127381	0.0533562
596	mmu-miR-503-3p	0.761138	0.124443	0.197678
597	mmu-miR-299b-3p	1.35806	0.665317	0.580923
598	mmu-miR-155-3p	0.773257	0.210823	0.313293
599	mmu-mir-1249	0.761339	0.210262	0.333659
600	mmu-mir-874	0.865399	0.263917	0.427683
601	mmu-mir-6366	0.763255	0.176542	0.29567
602	mmu-miR-7043-5p	0.867222	0.203257	0.479561
603	mmu-miR-196b-3p	0.962649	0.312545	0.762217
604	mmu-mir-3091	1.39041	0.153533	0.0822677
605	mmu-miR-499-3p	1.40506	0.266733	0.0244313
606	mmu-miR-6998-5p	0.76362	0.248077	0.270156
607	mmu-mir-3960	0.860368	0.287865	0.421437
608	mmu-miR-7066-3p	0.843585	0.152135	0.218366
609	mmu-miR-6929-5p	1.32449	0.344751	0.17133
610	mmu-mir-190a	1.34151	0.429521	0.361597
611	mmu-miR-133c	1.27126	0.254114	0.185176
612	mmu-mir-5130	0.825319	0.223659	0.377982
613	mmu-miR-3058-5p	0.845121	0.243139	0.189178
614	mmu-miR-669k-5p	0.844641	0.223624	0.521677
615	mmu-mir-3473a	1.28364	0.532084	0.530158
616	mmu-mir-8101	0.802848	0.242087	0.371626
617	mmu-miR-1948-5p	1.30217	0.407695	0.454335
618	mmu-miR-2183	1.29356	0.28927	0.383469
619	mmu-miR-7213-3p	1.31821	0.397031	0.451837
620	mmu-miR-6896-5p	1.2695	0.149355	0.0153285
621	mmu-miR-7211-5p	0.810609	0.122723	0.145333
622	mmu-miR-6963-5p	0.892017	0.227536	0.508941
623	mmu-miR-1901	0.782554	0.154449	0.12567
624	mmu-miR-7000-3p	0.976791	0.346976	0.708885
625	mmu-miR-7063-5p	0.779193	0.154052	0.0769204
626	mmu-miR-495-3p	0.916806	0.262381	0.307113
627	mmu-miR-1955-5p	1.31362	0.519643	0.484139
628	mmu-mir-5119	0.721836	0.134159	0.152778
629	mmu-miR-669c-3p	1.32489	0.26165	0.265669
630	mmu-mir-7212	0.878688	0.315353	0.522569
631	mmu-miR-466l-3p	1.29168	0.263374	0.224253
632	mmu-miR-369-3p	0.764378	0.0552317	0.00382948
633	mmu-miR-337-3p	0.805178	0.0546541	0.0103022
634	mmu-miR-6931-3p	1.18042	0.287227	0.564445
635	mmu-miR-3078-5p	0.756561	0.104442	0.142202
636	mmu-miR-8091	0.794317	0.237994	0.376162
637	mmu-miR-6988-5p	1.20995	0.278164	0.178943
638	mmu-miR-6945-5p	0.786213	0.0776675	0.0754639
639	mmu-miR-126b-3p	0.780479	0.1062	0.0658648
640	mmu-mir-541	0.858036	0.210717	0.339078
641	mmu-miR-344g-3p	0.844991	0.192954	0.435332
642	mmu-mir-6924	1.27689	0.383199	0.287975
643	mmu-miR-6385	0.778329	0.214322	0.283576
644	mmu-mir-6370	1.40323	0.197695	0.104259
645	mmu-mir-7068	0.904487	0.220108	0.49713
646	mmu-let-7i-3p	0.821682	0.227157	0.370981
647	mmu-miR-7058-5p	1.11039	0.274998	0.767368
648	mmu-mir-125b-2	1.23253	0.182756	0.124325
649	mmu-miR-6927-5p	1.36278	0.437752	0.361403
650	mmu-mir-206	0.938766	0.263167	0.668195
651	mmu-miR-6370	1.32566	0.620392	0.672593
652	mmu-miR-134-3p	0.777132	0.205407	0.205773
653	mmu-miR-1198-3p	0.706217	0.139418	0.117615
654	mmu-miR-186-3p	1.40201	0.24293	0.0677771
655	mmu-miR-673-5p	0.85109	0.159307	0.346612
656	mmu-miR-8113	0.868174	0.281609	0.47502
657	mmu-let-7e-3p	0.795996	0.215847	0.296762
658	mmu-miR-467c-3p	1.26182	0.352083	0.473289
659	mmu-miR-8090	0.785491	0.160113	0.215572
660	mmu-miR-8106	0.842253	0.358858	0.575361
661	mmu-mir-466f-4	1.25828	0.241302	0.362895
662	mmu-miR-7092-3p	0.775537	0.173873	0.331375
663	mmu-mir-3108	0.792425	0.258917	0.381589
664	mmu-miR-411-3p	0.885272	0.200258	0.291881
665	mmu-mir-365-1	0.767347	0.106678	0.0460431
666	mmu-miR-1897-5p	0.880121	0.253834	0.509461
667	mmu-mir-344-2	1.22338	0.186703	0.113775
668	mmu-mir-5116	0.774398	0.0683798	0.0715026
669	mmu-miR-3083-3p	0.830976	0.137591	0.317529
670	mmu-miR-290a-3p	0.85101	0.201459	0.0342514
671	mmu-mir-1898	1.2496	0.357068	0.459231
672	mmu-miR-6956-5p	1.2076	0.270994	0.352654
673	mmu-miR-3962	0.900326	0.133468	0.110522
674	mmu-miR-711	0.833309	0.204073	0.440154
675	mmu-miR-6930-5p	1.20915	0.413005	0.446305
676	mmu-mir-5118	1.25469	0.229893	0.309628
677	mmu-mir-598	0.906148	0.227334	0.52872
678	mmu-miR-7042-5p	1.20383	0.351402	0.49651
679	mmu-mir-1843b	0.861091	0.314115	0.410111
680	mmu-mir-3081	0.801257	0.157676	0.173585
681	mmu-miR-5627-5p	1.16816	0.26426	0.582584
682	mmu-miR-344f-5p	0.699278	0.134452	0.0967042
683	mmu-mir-1982	0.841916	0.20197	0.475134
684	mmu-miR-770-3p	0.76694	0.209127	0.118868
685	mmu-miR-7657-3p	1.37997	0.612953	0.500966
686	mmu-mir-3475	1.26692	0.175939	0.0904741
687	mmu-miR-465a-5p	1.25324	0.199827	0.205261
688	mmu-miR-185-3p	0.868071	0.228303	0.232123
689	mmu-miR-7018-3p	0.800013	0.16547	0.23316
690	mmu-mir-30c-2	1.10756	0.141076	0.451212
691	mmu-miR-6999-5p	0.831662	0.0878867	0.0885156
692	mmu-miR-129-1-3p	1.23003	0.388135	0.307277
693	mmu-mir-141	0.823958	0.185125	0.142495
694	mmu-miR-7077-3p	0.779305	0.22668	0.288933
695	mmu-mir-6903	0.799129	0.0650933	0.0380869
696	mmu-mir-7050	1.26516	0.228002	0.274384
697	mmu-mir-7218	1.31819	0.325443	0.334196
698	mmu-miR-96-5p	1.24198	0.54074	0.53822
699	mmu-miR-183-5p	1.18109	0.332121	0.601721
700	mmu-miR-3113-5p	1.3522	0.369096	0.283515
701	mmu-miR-7082-3p	0.969464	0.425914	0.686257
702	mmu-mir-423	0.913155	0.289001	0.398861
703	mmu-miR-7086-5p	0.803669	0.137018	0.214676
704	mmu-miR-224-3p	1.22622	0.29434	0.459316
705	mmu-miR-212-5p	0.823809	0.175363	0.146532
706	mmu-mir-547	1.28161	0.291861	0.191382
707	mmu-mir-222	0.903805	0.29372	0.657991
708	mmu-miR-7008-5p	1.21187	0.245335	0.400281
709	mmu-mir-155	1.17459	0.124458	0.052496
710	mmu-mir-1902	1.36209	0.252947	0.233884
711	mmu-mir-7018	1.21743	0.446751	0.565448
712	mmu-miR-760-5p	1.20759	0.224471	0.313169
713	mmu-mir-181d	1.01468	0.333023	0.747888
714	mmu-miR-7032-5p	0.903012	0.190361	0.374042
715	mmu-miR-1934-3p	1.15004	0.572802	0.97592
716	mmu-miR-6540-5p	0.776817	0.185539	0.304464
717	mmu-miR-3072-3p	0.894386	0.115859	0.221087
718	mmu-mir-327	0.772201	0.144786	0.209635
719	mmu-mir-6387	0.827507	0.257285	0.424764
720	mmu-miR-181d-3p	0.984067	0.382805	0.689646
721	mmu-miR-1981-3p	1.15572	0.124028	0.0932765
722	mmu-mir-344h-2	1.1407	0.258902	0.505092
722	mmu-mir-344h-1	1.1407	0.258902	0.505092
724	mmu-miR-5119	0.836632	0.233463	0.406122
725	mmu-miR-129b-3p	1.14215	0.15733	0.1922
726	mmu-miR-6936-5p	0.739599	0.096707	0.0179264
727	mmu-mir-3092	1.17842	0.199001	0.309519
728	mmu-miR-7674-5p	0.858471	0.191784	0.333867
729	mmu-mir-6384	1.2415	0.185868	0.0295357
730	mmu-mir-8112	1.01763	0.276277	0.838414
731	mmu-miR-669o-3p	1.14182	0.286776	0.46071
731	mmu-miR-669a-3p	1.14182	0.286776	0.46071
733	mmu-miR-7666-5p	0.852489	0.253666	0.544117
734	mmu-miR-3061-3p	0.822954	0.172943	0.373958
735	mmu-miR-6993-5p	0.811957	0.0704163	0.0927977
736	mmu-miR-6922-5p	0.900323	0.16378	0.435684
737	mmu-miR-295-5p	0.731225	0.126546	0.10414
738	mmu-let-7b	1.12563	0.211531	0.484947
739	mmu-miR-7000-5p	1.39279	0.342694	0.243415
740	mmu-miR-5134-5p	1.16449	0.350042	0.658143
741	mmu-miR-741-3p	1.24151	0.340663	0.241402
742	mmu-miR-183-3p	1.23363	0.229084	0.29089
743	mmu-miR-5124a	0.806413	0.186151	0.19001
744	mmu-let-7b	1.13153	0.255638	0.579012
745	mmu-miR-3572-3p	1.22848	0.236233	0.265378
746	mmu-mir-448	1.17403	0.171182	0.346815
747	mmu-miR-7217-3p	1.23669	0.27528	0.435408
748	mmu-mir-141	0.792416	0.166892	0.0610477
749	mmu-miR-8117	0.778106	0.109387	0.190759
750	mmu-miR-6359	1.34823	0.122302	0.0634953
751	mmu-miR-344-5p	1.46067	0.315119	0.187167
752	mmu-mir-1a-2	1.21784	0.148746	0.0180742
753	mmu-miR-5133	1.26309	0.317342	0.07525
754	mmu-miR-1839-3p	0.844206	0.135119	0.351282
755	mmu-mir-7216	1.30557	0.100845	0.00771781
756	mmu-miR-7689-3p	1.34418	0.325549	0.303763
757	mmu-mir-6912	1.28322	0.204408	0.21428
758	mmu-miR-7682-3p	1.13058	0.407608	0.76037
759	mmu-mir-665	1.08123	0.154178	0.385811
760	mmu-mir-190b	0.879712	0.212209	0.516247
761	mmu-mir-5046	0.865127	0.145938	0.122032
762	mmu-mir-3109	1.3122	0.180782	0.0620458
763	mmu-mir-1940	0.873952	0.268071	0.510553
764	mmu-mir-329	0.872877	0.200909	0.525551
765	mmu-miR-129-2-3p	0.908875	0.243129	0.440823
766	mmu-miR-7657-5p	1.31489	0.358171	0.360965
767	mmu-miR-7231-5p	1.1057	0.486605	0.781987
768	mmu-mir-142	0.827625	0.243659	0.391461
769	mmu-miR-872-5p	0.784785	0.133491	0.0764152
770	mmu-let-7e	1.29697	0.212563	0.185421
771	mmu-miR-1957b	0.785803	0.170916	0.195245
772	mmu-miR-3098-3p	0.816799	0.194875	0.239368
773	mmu-miR-6946-5p	0.866158	0.170836	0.360783
774	mmu-mir-878	1.27922	0.309107	0.368022
775	mmu-mir-485	1.18964	0.171602	0.204166
776	mmu-miR-299a-3p	1.14778	0.335725	0.333288
777	mmu-miR-6904-5p	1.30623	0.283238	0.238504
778	mmu-mir-106b	0.772222	0.148691	0.202502
779	mmu-mir-3103	1.22069	0.182336	0.139645
780	mmu-mir-511	1.11846	0.219866	0.0294966
781	mmu-miR-7242-5p	1.21721	0.141531	0.0013388
782	mmu-mir-767	1.34515	0.168016	0.0987747
783	mmu-mir-669f	0.775487	0.10229	0.104114
784	mmu-mir-322	0.879046	0.168376	0.380383
785	mmu-mir-1933	0.891904	0.187426	0.552095
786	mmu-mir-1949	0.805283	0.110167	0.197734
787	mmu-miR-669a-3-3p	0.891556	0.100604	0.175174
788	mmu-mir-5110	1.20841	0.370558	0.448385
789	mmu-mir-6381	1.25757	0.162523	0.179345
790	mmu-miR-1960	1.21856	0.408479	0.613667
791	mmu-mir-8091	1.15517	0.081265	0.0568724
792	mmu-mir-3059	1.17165	0.350015	0.513794
793	mmu-miR-3092-3p	0.890922	0.216842	0.412302
794	mmu-miR-6387	0.832766	0.110606	0.0880745
795	mmu-mir-410	1.21742	0.324341	0.149285
796	mmu-mir-1247	0.879058	0.0893394	0.201857
797	mmu-miR-6959-5p	0.932545	0.308564	0.625704
798	mmu-miR-3086-5p	1.23101	0.37466	0.550403
799	mmu-mir-6344	1.24477	0.19734	0.19122
800	mmu-miR-7116-3p	1.33115	0.363591	0.250582
801	mmu-mir-92a-2	0.846914	0.124091	0.273024
802	mmu-miR-802-3p	1.37265	0.35428	0.25997
803	mmu-miR-1934-5p	0.792306	0.102243	0.159965
804	mmu-miR-467d-5p	0.803273	0.10859	0.0437821
806	mmu-mir-465b-2	1.30638	0.360136	0.381041
806	mmu-mir-465b-1	1.30638	0.360136	0.381041
806	mmu-mir-465a	1.30638	0.360136	0.381041
808	mmu-mir-466b-1	1.2528	0.280358	0.27794
809	mmu-miR-3074-2-3p	0.688032	0.134333	0.176636
810	mmu-mir-7673	1.2832	0.167476	0.0262744
811	mmu-mir-6238	1.31276	0.304801	0.230245
812	mmu-mir-466j	1.21606	0.314826	0.373566
813	mmu-miR-7002-3p	1.27528	0.443767	0.390805
814	mmu-miR-1982-3p	1.21208	0.262077	0.403836
815	mmu-miR-467e-5p	0.827384	0.114189	0.217294
816	mmu-miR-290b-3p	1.17524	0.238421	0.391116
817	mmu-mir-31	0.884806	0.174658	0.399582
818	mmu-miR-7092-5p	0.798284	0.122549	0.144262
819	mmu-let-7b-3p	0.936853	0.18999	0.403574
820	mmu-miR-7050-3p	0.800862	0.106399	0.0106529
821	mmu-mir-6935	0.796586	0.0689545	0.061131
822	mmu-miR-7239-3p	1.22159	0.112068	0.0142256
823	mmu-miR-7676-5p	0.935266	0.30232	0.669397
824	mmu-miR-7117-3p	1.29079	0.299535	0.379584
825	mmu-miR-7027-5p	1.18806	0.227668	0.458519
826	mmu-mir-10b	1.21045	0.131022	0.146915
827	mmu-miR-344d-3p	0.827305	0.0953664	0.0887103
828	mmu-mir-30e	0.822601	0.139773	0.0631334
829	mmu-miR-467b-3p	0.901353	0.373628	0.751975
830	mmu-mir-5615-1	1.28223	0.216425	0.134642
831	mmu-mir-8118	0.827306	0.233434	0.430157
832	mmu-miR-365-2-5p	0.981451	0.345537	0.609507
833	mmu-miR-669d-3p	0.903658	0.205247	0.188465
834	mmu-miR-219a-2-3p	0.74573	0.172114	0.139706
835	mmu-miR-7233-3p	1.25689	0.474018	0.387753
836	mmu-mir-504	1.15528	0.133634	0.024542
837	mmu-miR-7651-3p	0.815985	0.0477639	0.0293309
838	mmu-mir-3473d	0.827923	0.0725797	0.0104825
839	mmu-miR-7115-5p	0.875683	0.152846	0.0761069
840	mmu-miR-1951	1.13009	0.206506	0.182472
841	mmu-mir-3965	0.896262	0.254691	0.47877
842	mmu-mir-6896	0.797798	0.192863	0.355511
844	mmu-mir-467a-6	1.12014	0.360548	0.71629
844	mmu-mir-467a-3	1.12014	0.360548	0.71629
844	mmu-mir-467a-10	1.12014	0.360548	0.71629
846	mmu-mir-466m	1.1131	0.66726	0.911408
847	mmu-mir-669m-2	1.20544	0.26619	0.46813
848	mmu-miR-7039-5p	0.829198	0.171542	0.00200757
849	mmu-mir-6982	0.89274	0.204003	0.179701
850	mmu-miR-6971-5p	0.979467	0.160361	0.817917
851	mmu-mir-8117	0.879229	0.155635	0.422795
852	mmu-mir-5621	1.23942	0.135034	0.122855
853	mmu-mir-300	1.28566	0.274061	0.210087
854	mmu-mir-3620	0.888053	0.266423	0.558056
855	mmu-miR-3106-3p	0.817934	0.169179	0.282965
856	mmu-let-7g	0.803557	0.15103	0.201966
857	mmu-mir-7027	0.816995	0.134534	0.093043
858	mmu-mir-297b	1.21652	0.273105	0.473397
859	mmu-mir-7081	1.17987	0.225968	0.477091
860	mmu-miR-7656-5p	0.851179	0.289648	0.523316
861	mmu-mir-5131	0.804451	0.0941712	0.159039
862	mmu-miR-466h-3p	0.888871	0.230523	0.624049
863	mmu-mir-6951	1.22632	0.16222	0.16229
864	mmu-mir-489	1.21597	0.350946	0.477103
865	mmu-mir-6919	1.16167	0.224756	0.46955
866	mmu-miR-7037-5p	1.12955	0.145444	0.429871
867	mmu-mir-365-2	0.888678	0.205877	0.388222
868	mmu-miR-6939-3p	0.786207	0.195934	0.0417015
869	mmu-miR-6952-3p	0.879003	0.178672	0.183998
870	mmu-miR-6402	1.11625	0.262267	0.623003
871	mmu-miR-6985-5p	1.16447	0.42029	0.594153
872	mmu-miR-7688-3p	1.19276	0.199235	0.172826
873	mmu-miR-384-5p	0.832373	0.12758	0.243005
874	mmu-mir-7014	1.2864	0.255159	0.277692
875	mmu-miR-298-5p	1.15204	0.338693	0.719715
876	mmu-mir-182	1.22871	0.314558	0.211907
877	mmu-mir-6537	0.82849	0.161233	0.189536
878	mmu-mir-126b	0.866632	0.149419	0.186628
879	mmu-miR-6949-3p	0.78168	0.142697	0.199229
880	mmu-mir-7657	1.29894	0.145454	0.132427
881	mmu-mir-7064	1.19563	0.349968	0.432539
882	mmu-mir-7046	1.22498	0.368149	0.500065
883	mmu-miR-344d-1-5p	1.10288	0.141077	0.446742
884	mmu-miR-7218-3p	1.00442	0.465801	0.76574
885	mmu-mir-693	0.899945	0.201843	0.514933
886	mmu-mir-1a-1	1.21218	0.227923	0.30942
887	mmu-miR-488-5p	0.767935	0.159424	0.242069
888	mmu-miR-6967-3p	0.856362	0.197933	0.227585
889	mmu-mir-133a-1	0.878648	0.169861	0.501895
890	mmu-miR-3059-3p	1.23028	0.438341	0.545368
891	mmu-mir-1193	1.17033	0.215716	0.139656
892	mmu-mir-1191b	1.21827	0.252996	0.347973
893	mmu-mir-5134	0.893991	0.214718	0.462056
894	mmu-miR-6970-3p	1.13679	0.126493	0.202375
895	mmu-mir-3064	0.854027	0.21588	0.377925
896	mmu-mir-133a-2	1.15533	0.164466	0.0222392
897	mmu-miR-760-3p	0.88467	0.141572	0.442397
898	mmu-mir-1231	0.924623	0.229306	0.685552
899	mmu-miR-3100-5p	1.02467	0.421477	0.844422
900	mmu-miR-433-5p	0.957353	0.299036	0.705769
901	mmu-miR-101a-5p	0.851573	0.146837	0.363545
902	mmu-miR-3088-3p	0.769065	0.158831	0.0525779
903	mmu-miR-7674-3p	0.854387	0.192583	0.456835
904	mmu-miR-3475-5p	1.09336	0.197784	0.318863
905	mmu-mir-26b	0.864492	0.128593	0.0646976
906	mmu-mir-433	0.755339	0.053333	0.0522648
908	mmu-mir-124-3	0.901146	0.15395	0.152942
908	mmu-mir-124-2	0.901146	0.15395	0.152942
908	mmu-mir-124-1	0.901146	0.15395	0.152942
910	mmu-mir-471	1.20391	0.309668	0.519018
911	mmu-mir-6922	0.822604	0.204552	0.333566
912	mmu-miR-7084-3p	1.15542	0.37656	0.715528
913	mmu-miR-216a-5p	1.19854	0.188308	0.295853
914	mmu-miR-871-5p	0.804813	0.103273	0.0370811
915	mmu-mir-3072	0.946238	0.0725395	0.191882
916	mmu-miR-3063-5p	1.3039	0.388257	0.446823
917	mmu-miR-6908-3p	0.856319	0.220794	0.347639
918	mmu-miR-7093-5p	1.173	0.302766	0.422502
919	mmu-miR-496b	1.28916	0.389105	0.288241
920	mmu-mir-3110	0.912257	0.274353	0.620206
921	mmu-miR-3113-3p	0.836831	0.11731	0.278053
922	mmu-mir-196a-1	1.1984	0.282079	0.507098
923	mmu-mir-7681	0.854139	0.150649	0.248076
924	mmu-miR-3084-5p	0.91405	0.258259	0.60824
925	mmu-mir-302b	1.24107	0.196866	0.113681
926	mmu-mir-3060	1.1948	0.2855	0.551546
927	mmu-miR-201-3p	1.14389	0.29215	0.560742
928	mmu-mir-449a	1.10279	0.175093	0.580996
929	mmu-miR-6238	0.787259	0.0460829	0.0107276
930	mmu-mir-98	0.911085	0.262052	0.634679
931	mmu-mir-350	1.16322	0.265485	0.315481
932	mmu-mir-1a-2	1.1837	0.251692	0.257064
933	mmu-mir-1943	1.21047	0.135317	0.207367
934	mmu-mir-3473e	1.24273	0.370628	0.0525605
935	mmu-mir-6382	0.860337	0.0684043	0.148767
936	mmu-mir-7115	1.28508	0.336864	0.40585
937	mmu-miR-410-3p	1.23126	0.197077	0.237148
938	mmu-miR-6353	1.32166	0.202917	0.125612
939	mmu-let-7k	1.1627	0.150369	0.252893
940	mmu-miR-467g	0.909576	0.207378	0.536699
941	mmu-mir-3074-2	0.861707	0.198359	0.353631
942	mmu-mir-7239	1.1969	0.170717	0.116814
943	mmu-mir-700	0.943677	0.229554	0.48898
944	mmu-miR-200a-3p	1.19308	0.113458	0.0112993
945	mmu-miR-6418-3p	1.18035	0.171295	0.311371
946	mmu-miR-6917-5p	0.893086	0.160631	0.347508
947	mmu-miR-6374	1.22565	0.15909	0.110093
948	mmu-miR-7233-5p	0.82926	0.246177	0.353638
949	mmu-mir-7085	1.18326	0.438012	0.661956
950	mmu-mir-6943	0.847368	0.169187	0.338053
951	mmu-mir-7578	0.841253	0.136229	0.092857
952	mmu-miR-1893	1.06468	0.426334	0.910741
953	mmu-miR-3068-5p	0.920777	0.172564	0.528829
954	mmu-miR-6907-5p	0.893262	0.103414	0.382242
955	mmu-miR-5118	0.80416	0.172769	0.344384
956	mmu-mir-6921	0.845143	0.120778	0.115939
957	mmu-miR-125b-2-3p	0.952491	0.166483	0.751348
958	mmu-mir-551b	0.788316	0.129829	0.0818747
959	mmu-mir-6361	0.830772	0.127582	0.208036
960	mmu-mir-6978	0.948232	0.325163	0.717198
961	mmu-mir-24-1	0.876462	0.185868	0.403442
962	mmu-miR-202-5p	1.21785	0.412496	0.324135
963	mmu-mir-5622	0.885371	0.146388	0.0864117
964	mmu-mir-6413	1.22744	0.343516	0.355108
965	mmu-mir-704	1.19506	0.509385	0.532142
966	mmu-miR-7653-3p	1.2493	0.160217	0.213509
967	mmu-miR-96-3p	1.30154	0.260774	0.278033
968	mmu-mir-8105	0.927132	0.212371	0.609443
969	mmu-mir-1958	0.877075	0.127952	0.425008
970	mmu-miR-664-3p	0.853577	0.283435	0.415358
971	mmu-miR-7051-5p	0.914105	0.192005	0.626567
972	mmu-mir-1932	1.24953	0.148149	0.116623
973	mmu-mir-129b	1.12833	0.108179	0.309855
974	mmu-mir-7679	1.32082	0.462041	0.220052
975	mmu-mir-6341	1.24282	0.344243	0.383999
976	mmu-mir-6417	0.887959	0.16132	0.208751
977	mmu-mir-7229	1.21883	0.249908	0.070901
978	mmu-miR-6919-5p	0.933974	0.276805	0.430535
979	mmu-miR-8093	1.12193	0.197836	0.600482
980	mmu-mir-20a	1.30387	0.179758	0.0338403
981	mmu-mir-6948	1.12824	0.348014	0.726078
982	mmu-mir-509	1.2033	0.0727413	0.0555773
983	mmu-miR-3068-3p	0.88753	0.128106	0.223886
984	mmu-miR-7224-5p	1.30524	0.312085	0.172115
985	mmu-mir-199a-2	0.827562	0.0993074	0.0638977
986	mmu-mir-467b	1.02711	0.428791	0.809542
987	mmu-miR-31-3p	0.892966	0.299921	0.694091
988	mmu-miR-1904	0.79719	0.149846	0.0463511
989	mmu-miR-5098	1.30484	0.296656	0.366785
990	mmu-mir-6384	1.1774	0.0818102	0.00240093
991	mmu-miR-126b-5p	1.26393	0.29063	0.411459
992	mmu-miR-3100-3p	1.19718	0.269992	0.41485
993	mmu-mir-1931	1.1629	0.177705	0.323187
994	mmu-mir-684-2	1.19722	0.276687	0.302259
994	mmu-mir-684-1	1.19722	0.276687	0.302259
996	mmu-mir-8111	0.87206	0.211001	0.287818
997	mmu-mir-3074-2	0.872089	0.209039	0.310424
998	mmu-mir-7a-1	0.844334	0.148341	0.282295
999	mmu-miR-7228-3p	0.801315	0.135629	0.243296
1000	mmu-mir-6414	1.15454	0.206779	0.294149
1001	mmu-miR-7019-5p	1.02716	0.451137	0.941603
1002	mmu-miR-7083-3p	1.41615	0.210336	0.102261
1003	mmu-miR-677-5p	0.85971	0.0784591	0.174898
1004	mmu-mir-210	0.992605	0.337703	0.693506
1005	mmu-mir-7004	0.855197	0.103153	0.185322
1006	mmu-mir-6974	1.2945	0.211747	0.196843
1007	mmu-mir-1195	1.11975	0.219651	0.559172
1008	mmu-mir-3071	1.1406	0.139105	0.33636
1009	mmu-miR-6938-3p	0.843822	0.165689	0.219432
1010	mmu-mir-10a	1.23437	0.154873	0.205323
1011	mmu-miR-5046	1.1923	0.220243	0.238307
1012	mmu-mir-532	1.29775	0.82354	0.851823
1013	mmu-mir-15b	1.16332	0.347829	0.591908
1014	mmu-miR-466j	0.973676	0.0818441	0.3899
1015	mmu-mir-29c	1.3071	0.226376	0.217259
1016	mmu-mir-466g	0.840058	0.131651	0.15115
1017	mmu-mir-299a	1.13211	0.306342	0.569489
1018	mmu-mir-466k	0.876374	0.228577	0.167053
1019	mmu-miR-7682-5p	0.782311	0.119943	0.211054
1020	mmu-mir-6357	1.1635	0.192066	0.425618
1021	mmu-mir-705	0.883832	0.267616	0.594657
1022	mmu-miR-297b-5p	0.888171	0.294054	0.646988
1023	mmu-miR-292-5p	1.28579	0.222953	0.212684
1024	mmu-mir-195b	0.881041	0.158668	0.359541
1025	mmu-miR-1199-3p	0.829478	0.123639	0.194178
1026	mmu-mir-762	1.1416	0.242115	0.223974
1027	mmu-mir-181a-1	1.18578	0.372972	0.52539
1028	mmu-miR-3060-5p	0.717019	0.0728636	0.0654972
1029	mmu-miR-6769b-3p	0.971218	0.154582	0.73901
1030	mmu-miR-147-5p	0.859553	0.149864	0.247112
1031	mmu-mir-6418	0.877805	0.153379	0.329298
1032	mmu-miR-487b-5p	0.804414	0.16503	0.0967688
1033	mmu-miR-350-5p	0.890718	0.223251	0.200608
1034	mmu-mir-425	0.881493	0.0811388	0.216489
1035	mmu-mir-8114	0.890322	0.154899	0.486218
1036	mmu-miR-5116	0.899484	0.143057	0.453822
1037	mmu-miR-6908-5p	0.924224	0.31471	0.546807
1038	mmu-mir-7038	0.927996	0.223551	0.666357
1039	mmu-mir-7011	1.24252	0.235125	0.368206
1040	mmu-mir-468	1.14207	0.235585	0.573218
1041	mmu-mir-876	0.886187	0.3517	0.273015
1042	mmu-miR-7010-5p	1.32429	0.380641	0.189174
1043	mmu-mir-195a	0.90621	0.116499	0.397344
1044	mmu-mir-3094	1.20305	0.195572	0.227025
1045	mmu-mir-6400	0.789115	0.183528	0.32538
1046	mmu-mir-19b-1	0.841504	0.187906	0.240212
1047	mmu-miR-141-5p	0.874332	0.191409	0.523385
1048	mmu-miR-6905-5p	0.942211	0.292621	0.653808
1049	mmu-miR-465b-5p	1.20495	0.297101	0.499706
1050	mmu-miR-6990-5p	1.17878	0.280329	0.438473
1051	mmu-mir-377	0.788807	0.123	0.0410848
1052	mmu-mir-6338	0.805711	0.0763614	0.121495
1053	mmu-miR-205-3p	0.80201	0.0958995	0.169701
1054	mmu-mir-466j	1.17503	0.249904	0.396163
1055	mmu-mir-1291	1.15351	0.241705	0.208644
1056	mmu-miR-344g-5p	0.919809	0.209746	0.406976
1057	mmu-miR-412-5p	0.862492	0.184573	0.129602
1058	mmu-miR-7094-1-5p	0.833365	0.142683	0.0889566
1059	mmu-miR-6941-3p	0.860187	0.28288	0.230396
1060	mmu-mir-6953	0.885085	0.2129	0.547848
1061	mmu-miR-6996-5p	1.23284	0.272996	0.437811
1062	mmu-miR-882	0.923137	0.268018	0.679763
1063	mmu-miR-7021-3p	1.21996	0.253169	0.210015
1064	mmu-miR-7034-3p	1.22958	0.455314	0.670496
1065	mmu-miR-130b-3p	1.05155	0.451264	0.886482
1066	mmu-miR-8115	0.773977	0.0813818	0.012143
1067	mmu-miR-3091-5p	0.907943	0.170018	0.508495
1068	mmu-miR-6404	0.909785	0.106111	0.35101
1069	mmu-miR-1912-3p	1.13542	0.340128	0.626351
1070	mmu-miR-7578	1.1175	0.228801	0.427975
1071	mmu-mir-3969	0.888607	0.204333	0.42256
1072	mmu-miR-144-3p	0.822179	0.1941	0.128921
1073	mmu-mir-292b	1.1877	0.0608239	0.0541114
1074	mmu-miR-1231-3p	1.15453	0.228946	0.131467
1075	mmu-mir-1897	1.19451	0.140249	0.238285
1076	mmu-mir-208a	0.892426	0.142313	0.45397
1077	mmu-miR-7035-5p	0.856271	0.0899953	0.208474
1078	mmu-miR-7079-5p	1.18362	0.348935	0.626082
1079	mmu-mir-6971	0.881887	0.0959731	0.0338587
1080	mmu-mir-501	0.908515	0.195837	0.47008
1081	mmu-miR-802-5p	0.95355	0.237601	0.654324
1082	mmu-mir-1904	0.870677	0.1842	0.280027
1083	mmu-mir-6901	0.957512	0.270896	0.51719
1084	mmu-miR-383-5p	0.955243	0.169334	0.62577
1085	mmu-miR-6940-3p	1.15378	0.134379	0.230106
1086	mmu-mir-6340	0.831322	0.119291	0.15432
1087	mmu-miR-6920-3p	0.906296	0.166692	0.130033
1088	mmu-mir-505	1.14953	0.118515	0.287502
1089	mmu-mir-7667	0.824074	0.0984496	0.207572
1090	mmu-miR-148a-5p	0.930715	0.294876	0.367557
1091	mmu-mir-7066	1.16668	0.223094	0.493318
1092	mmu-mir-8111	0.891679	0.244796	0.384036
1093	mmu-mir-5626	1.15894	0.0669301	0.0542262
1094	mmu-miR-6976-3p	0.950017	0.48033	0.894545
1095	mmu-miR-6983-5p	1.18536	0.219941	0.309441
1096	mmu-miR-211-5p	1.2639	0.180168	0.178409
1097	mmu-mir-6404	0.859655	0.174169	0.283048
1098	mmu-miR-153-5p	0.839591	0.164129	0.363472
1099	mmu-miR-7017-5p	0.918884	0.179911	0.531065
1100	mmu-mir-6241	0.848127	0.172687	0.160735
1101	mmu-mir-3082	0.929742	0.331291	0.681828
1102	mmu-mir-7022	0.875812	0.132631	0.277332
1103	mmu-miR-6962-3p	1.11761	0.18077	0.51467
1104	mmu-mir-467a-1	0.954665	0.261016	0.703816
1105	mmu-miR-7670-5p	0.864854	0.091416	0.220093
1106	mmu-miR-509-5p	0.83011	0.130115	0.0675759
1107	mmu-mir-3105	1.14633	0.181466	0.244958
1108	mmu-miR-1193-3p	0.916926	0.0831164	0.281267
1109	mmu-miR-295-3p	1.15539	0.216476	0.360425
1110	mmu-mir-6379	1.13518	0.185764	0.417683
1111	mmu-mir-7213	0.900591	0.208933	0.587197
1112	mmu-miR-196a-1-3p	0.907905	0.220423	0.311578
1113	mmu-mir-1903	0.888093	0.0608468	0.0683824
1114	mmu-miR-7044-3p	1.24017	0.399267	0.690345
1115	mmu-miR-696	1.25853	0.257408	0.314556
1116	mmu-mir-133c	0.8711	0.16844	0.108341
1117	mmu-mir-7078	1.20927	0.116582	0.04687
1118	mmu-miR-598-3p	1.19677	0.202505	0.238539
1119	mmu-miR-872-3p	0.896811	0.151613	0.444099
1120	mmu-mir-495	0.907052	0.144593	0.545993
1121	mmu-miR-1961	0.851995	0.193236	0.151183
1122	mmu-mir-5103	1.14448	0.271672	0.704905
1123	mmu-mir-3062	0.8856	0.200992	0.00822027
1124	mmu-mir-1199	0.944803	0.205983	0.656924
1125	mmu-mir-7053	0.888933	0.15354	0.467601
1126	mmu-mir-1894	1.15674	0.261386	0.550196
1127	mmu-miR-883a-3p	1.2469	0.34188	0.338675
1128	mmu-miR-32-5p	1.2885	0.332919	0.0661488
1129	mmu-miR-293-5p	1.26859	0.393283	0.475719
1130	mmu-mir-7026	1.18654	0.074218	0.0623502
1131	mmu-miR-3103-3p	1.17955	0.240369	0.490609
1132	mmu-miR-6338	1.22552	0.243419	0.209754
1133	mmu-mir-3076	0.945404	0.244216	0.679612
1134	mmu-mir-135a-2	0.841096	0.121228	0.150717
1135	mmu-mir-7230	1.17642	0.245508	0.491376
1136	mmu-mir-330	1.17264	0.142536	0.00506452
1137	mmu-miR-6384	1.23291	0.189795	0.159303
1138	mmu-mir-3100	0.912346	0.21511	0.258026
1139	mmu-miR-1958	0.894333	0.121759	0.214632
1140	mmu-mir-5123	0.910316	0.128073	0.522778
1141	mmu-miR-7047-3p	0.941827	0.277865	0.208497
1142	mmu-miR-3112-5p	1.25808	0.154076	0.00838128
1143	mmu-mir-3473b	1.14822	0.228415	0.531978
1144	mmu-miR-15a-3p	1.04715	0.307466	0.820365
1145	mmu-miR-7024-5p	0.915459	0.162239	0.571497
1146	mmu-mir-7233	1.12982	0.11157	0.218563
1147	mmu-mir-7076	1.17714	0.093754	0.0927165
1148	mmu-miR-3093-5p	0.879085	0.146217	0.227851
1149	mmu-miR-344i	1.12557	0.36469	0.654672
1150	mmu-mir-145b	0.839842	0.115092	0.237574
1151	mmu-mir-669o	0.86255	0.232383	0.476778
1152	mmu-mir-466o	0.844405	0.138548	0.353405
1153	mmu-mir-7669	0.900555	0.162339	0.324372
1154	mmu-mir-6968	1.1356	0.152657	0.356553
1155	mmu-miR-7211-3p	1.11454	0.32966	0.503346
1156	mmu-miR-6911-3p	1.2295	0.33625	0.374305
1157	mmu-miR-1964-5p	0.814946	0.14112	0.292578
1158	mmu-miR-540-5p	1.19483	0.397466	0.477654
1159	mmu-mir-8095	1.13292	0.111865	0.308091
1160	mmu-miR-463-5p	1.18928	0.198516	0.00645704
1161	mmu-mir-873b	1.19368	0.302076	0.542263
1162	mmu-miR-1190	1.1962	0.423628	0.505352
1163	mmu-miR-5620-5p	1.12318	0.606332	0.773509
1164	mmu-miR-7667-3p	1.17127	0.227358	0.503384
1165	mmu-miR-298-3p	1.15297	0.18974	0.450583
1166	mmu-miR-341-3p	0.949116	0.397388	0.713656
1167	mmu-miR-669j	0.852171	0.124054	0.312902
1168	mmu-mir-7020	1.10149	0.214066	0.477047
1169	mmu-miR-7115-3p	0.926787	0.160782	0.325102
1170	mmu-mir-295	0.855438	0.203514	0.393021
1171	mmu-miR-1258-3p	1.16826	0.275254	0.449365
1172	mmu-mir-8103	1.1336	0.188035	0.450902
1173	mmu-miR-1843a-3p	1.12783	0.49585	0.643556
1174	mmu-mir-24-1	0.889907	0.208876	0.45452
1175	mmu-miR-7212-3p	1.0473	0.405585	0.842609
1176	mmu-miR-7679-3p	1.11121	0.302961	0.749252
1177	mmu-mir-6936	1.14613	0.154114	0.309248
1178	mmu-miR-1191	0.835229	0.11293	0.121791
1179	mmu-miR-669h-3p	0.889196	0.209632	0.411916
1180	mmu-mir-125b-2	1.11845	0.266938	0.711281
1181	mmu-mir-6976	1.15924	0.128306	0.199017
1182	mmu-miR-3475-3p	1.21094	0.163486	0.198852
1183	mmu-miR-19a-5p	1.32163	0.151549	0.115356
1184	mmu-mir-1946b	0.90709	0.203184	0.40907
1185	mmu-mir-6930	1.16753	0.16496	0.274133
1186	mmu-mir-300	1.18633	0.243758	0.286651
1187	mmu-miR-7220-5p	1.24908	0.301595	0.424577
1188	mmu-mir-6975	0.799347	0.166868	0.298795
1189	mmu-mir-6339	1.11006	0.441649	0.739005
1190	mmu-miR-3106-5p	1.22836	0.354521	0.546804
1191	mmu-mir-690	0.918809	0.16084	0.590924
1192	mmu-miR-101b-3p	1.12212	0.321387	0.791244
1193	mmu-miR-7661-5p	0.876542	0.0535277	0.0852088
1194	mmu-mir-880	1.16947	0.252443	0.227386
1195	mmu-miR-7007-3p	0.898349	0.150313	0.348481
1196	mmu-miR-1938	1.2332	0.19959	0.202106
1197	mmu-mir-6989	0.873313	0.191849	0.303123
1198	mmu-miR-6969-5p	0.921666	0.14986	0.595182
1199	mmu-miR-7022-3p	1.12938	0.161438	0.0341708
1200	mmu-miR-712-3p	0.957298	0.22469	0.508921
1201	mmu-miR-20a-3p	0.839697	0.189791	0.376268
1202	mmu-mir-497b	1.24804	0.201173	0.0146606
1203	mmu-miR-182-3p	0.848451	0.0974229	0.175027
1204	mmu-mir-7240	0.916229	0.0944126	0.223997
1205	mmu-miR-7078-5p	0.885216	0.214092	0.412933
1206	mmu-miR-3109-5p	0.783978	0.185674	0.268612
1207	mmu-miR-6418-5p	1.14374	0.431125	0.857805
1208	mmu-miR-5125	0.867011	0.101274	0.251171
1209	mmu-miR-3074-1-3p	0.916806	0.176539	0.541123
1210	mmu-miR-501-5p	0.912688	0.191132	0.504121
1211	mmu-miR-702-5p	1.06218	0.365047	0.886444
1212	mmu-mir-6342	1.17019	0.114352	0.204036
1213	mmu-miR-218-1-3p	0.863759	0.0880261	0.188778
1214	mmu-mir-2137	0.892011	0.0551837	0.0710122
1215	mmu-miR-15b-3p	1.1746	0.0975377	0.135674
1216	mmu-miR-669p-5p	1.10132	0.14677	0.554831
1216	mmu-miR-669a-5p	1.10132	0.14677	0.554831
1218	mmu-miR-327	1.01815	0.345246	0.869202
1219	mmu-miR-5136	0.880391	0.214622	0.457271
1220	mmu-miR-137-3p	0.936875	0.263187	0.623466
1221	mmu-miR-7024-3p	0.89213	0.167462	0.365246
1222	mmu-mir-134	1.1119	0.170455	0.543558
1223	mmu-mir-1306	0.927834	0.201686	0.43142
1224	mmu-mir-6992	1.16416	0.0986863	0.155075
1225	mmu-miR-1956	0.932664	0.300665	0.736429
1226	mmu-miR-1940	1.08477	0.433654	0.941367
1227	mmu-mir-6769b	1.11716	0.107608	0.278409
1228	mmu-miR-7234-3p	1.1918	0.209628	0.265974
1229	mmu-miR-5625-3p	0.91336	0.168238	0.425729
1230	mmu-mir-711	1.14883	0.18976	0.347624
1231	mmu-mir-6991	0.821611	0.153743	0.088986
1232	mmu-miR-500-5p	0.923375	0.206489	0.606065
1233	mmu-miR-323-3p	1.2091	0.136151	0.108775
1234	mmu-mir-7012	0.721491	0.0679469	0.00864954
1235	mmu-mir-3087	1.18481	0.199151	0.307209
1236	mmu-mir-1928	0.882587	0.178346	0.385088
1237	mmu-mir-8109	1.15727	0.212426	0.500923
1238	mmu-miR-7048-3p	1.18098	0.174536	0.199258
1239	mmu-mir-145a	1.21191	0.242889	0.415463
1240	mmu-miR-330-5p	0.908823	0.247036	0.31367
1241	mmu-mir-181b-2	1.17105	0.186241	0.339006
1242	mmu-miR-6938-5p	0.939627	0.27392	0.572069
1243	mmu-mir-7656	1.1209	0.198087	0.404038
1244	mmu-mir-6949	1.16873	0.250002	0.245013
1245	mmu-mir-15a	0.860477	0.0684047	0.155448
1246	mmu-miR-1905	0.913555	0.20227	0.416758
1247	mmu-mir-8093	1.14531	0.157688	0.330171
1248	mmu-miR-9-3p	0.904036	0.136999	0.401417
1249	mmu-mir-421	1.15154	0.257561	0.604845
1250	mmu-mir-7094-2	0.846785	0.189205	0.410341
1250	mmu-mir-7094-1	0.846785	0.189205	0.410341
1252	mmu-mir-1198	0.951787	0.248247	0.713853
1253	mmu-miR-1955-3p	0.879812	0.11857	0.0222259
1254	mmu-mir-3102	0.917462	0.202071	0.648721
1255	mmu-mir-669p-2	1.19305	0.186646	0.338007
1255	mmu-mir-669p-1	1.19305	0.186646	0.338007
1257	mmu-mir-500	0.899999	0.182707	0.0294423
1258	mmu-mir-367	0.911449	0.211957	0.567199
1259	mmu-mir-203	1.23446	0.257359	0.449201
1260	mmu-mir-23b	1.10663	0.396787	0.859216
1261	mmu-miR-7074-3p	1.19145	0.32295	0.507346
1262	mmu-mir-7008	0.905887	0.18123	0.593813
1263	mmu-mir-370	1.16255	0.224887	0.299189
1264	mmu-miR-7029-3p	0.9438	0.138465	0.631158
1265	mmu-miR-7663-5p	0.860413	0.197853	0.453578
1266	mmu-miR-669e-5p	1.20613	0.232044	0.44863
1267	mmu-miR-5619-5p	1.16426	0.203545	0.29889
1268	mmu-miR-3471	0.897797	0.208977	0.233249
1269	mmu-miR-7b-3p	1.11535	0.19573	0.551555
1270	mmu-mir-6906	1.12637	0.284551	0.751025
1271	mmu-mir-6960	1.15814	0.243171	0.576486
1272	mmu-mir-8097	1.13462	0.289988	0.693528
1273	mmu-miR-6343	0.894404	0.262007	0.523114
1274	mmu-miR-5624-3p	1.13992	0.219868	0.548896
1275	mmu-miR-3074-5p	0.855948	0.0897223	0.126961
1276	mmu-miR-344f-3p	1.18722	0.236138	0.0503309
1277	mmu-miR-3097-3p	1.18475	0.470826	0.480542
1278	mmu-miR-10a-3p	0.892583	0.145174	0.463748
1279	mmu-miR-1971	1.21518	0.321544	0.557523
1280	mmu-miR-3105-5p	1.22038	0.0854208	0.0938101
1281	mmu-mir-26a-2	1.19372	0.252745	0.488135
1282	mmu-mir-214	1.00316	0.280652	0.890661
1283	mmu-mir-1956	0.917841	0.142698	0.0814717
1284	mmu-miR-7680-5p	1.17424	0.222672	0.496514
1285	mmu-mir-6538	0.890769	0.102497	0.0810558
1286	mmu-miR-429-3p	0.78803	0.156963	0.0756309
1287	mmu-mir-7687	1.21144	0.286835	0.418898
1288	mmu-mir-6348	0.906042	0.0418093	0.0218255
1289	mmu-miR-152-5p	0.812904	0.163186	0.332282
1290	mmu-mir-7054	1.23009	0.210622	0.271835
1291	mmu-mir-7041	1.15428	0.227091	0.522006
1292	mmu-mir-7670	0.867349	0.120894	0.25782
1293	mmu-mir-32	1.19787	0.0938019	0.0944603
1294	mmu-miR-3971	0.915252	0.163337	0.197674
1295	mmu-miR-1b-5p	0.895018	0.124454	0.339645
1296	mmu-mir-3070b	1.2209	0.0951995	0.109113
1297	mmu-miR-5120	1.32371	0.245282	0.0861721
1298	mmu-miR-219b-5p	1.15143	0.189577	0.314046
1299	mmu-mir-450b	1.13215	0.131271	0.354935
1300	mmu-miR-3470b	0.871458	0.209415	0.352557
1301	mmu-mir-384	0.885053	0.162794	0.452096
1302	mmu-mir-453	0.958337	0.285067	0.651948
1303	mmu-miR-7038-5p	0.966712	0.261187	0.482578
1304	mmu-mir-7079	1.23	0.259032	0.184158
1305	mmu-miR-7055-3p	0.911001	0.245114	0.572702
1306	mmu-miR-3091-3p	0.811776	0.147502	0.151636
1307	mmu-miR-8099	0.899164	0.247832	0.630652
1308	mmu-miR-8096	1.12632	0.184007	0.437396
1309	mmu-mir-326	1.10347	0.244109	0.233894
1310	mmu-miR-7004-5p	0.909797	0.268597	0.632582
1311	mmu-miR-6416-5p	1.15848	0.267452	0.458552
1312	mmu-miR-6715-3p	0.813916	0.138066	0.0309346
1313	mmu-miR-6416-3p	0.898992	0.177037	0.520876
1314	mmu-let-7c-1-3p	1.12534	0.222373	0.412018
1315	mmu-miR-124-5p	1.18533	0.206495	0.232789
1316	mmu-miR-7001-3p	0.833118	0.185638	0.0233839
1317	mmu-mir-669c	0.857758	0.103051	0.120711
1318	mmu-mir-194-2	0.948517	0.175025	0.664097
1319	mmu-mir-29b-1	1.14862	0.149932	0.323401
1320	mmu-miR-684	0.851426	0.0512355	0.0481601
1321	mmu-mir-29b-1	1.14121	0.12189	0.113139
1322	mmu-miR-7672-3p	0.894842	0.133051	0.0189582
1323	mmu-mir-345	1.1771	0.23414	0.279498
1324	mmu-mir-1957b	1.14182	0.088869	0.0839907
1325	mmu-mir-7672	1.10551	0.170657	0.533309
1326	mmu-mir-29a	0.909726	0.125974	0.493037
1327	mmu-mir-1946a	1.08996	0.21677	0.375115
1328	mmu-miR-3076-3p	0.850252	0.204423	0.0560373
1329	mmu-mir-3066	1.16705	0.0567721	0.0292516
1330	mmu-miR-7659-3p	0.994174	0.34417	0.816364
1331	mmu-mir-670	0.911078	0.161126	0.57087
1332	mmu-mir-6899	1.14051	0.118889	0.232253
1333	mmu-mir-3085	0.908696	0.212665	0.532095
1334	mmu-miR-148b-5p	0.904395	0.188285	0.429894
1335	mmu-mir-3473g	0.942473	0.184458	0.427446
1336	mmu-mir-692-1	0.861115	0.124308	0.232694
1337	mmu-miR-6932-3p	1.07861	0.173162	0.615916
1338	mmu-miR-5132-3p	1.12192	0.21254	0.578842
1339	mmu-mir-302d	1.13878	0.134495	0.0316659
1340	mmu-mir-449b	1.01364	0.107128	0.899681
1341	mmu-mir-5129	0.982386	0.238	0.654232
1342	mmu-mir-6388	1.10203	0.305475	0.612504
1343	mmu-miR-181a-1-3p	0.919726	0.160402	0.118826
1344	mmu-mir-1900	0.94367	0.230183	0.692012
1345	mmu-miR-7071-3p	1.18339	0.288439	0.395944
1346	mmu-mir-6962	0.81658	0.0885159	0.167435
1347	mmu-miR-7241-5p	0.881411	0.125153	0.136983
1348	mmu-miR-6957-5p	0.896373	0.257974	0.669428
1349	mmu-miR-1943-3p	0.919514	0.204359	0.539352
1350	mmu-mir-7650	1.14107	0.275356	0.653728
1351	mmu-miR-3083-5p	0.822897	0.181059	0.39158
1352	mmu-mir-5108	0.875654	0.130904	0.31118
1353	mmu-miR-26a-2-3p	0.835388	0.113836	0.230225
1354	mmu-miR-3079-5p	1.13663	0.110715	0.177606
1355	mmu-mir-301a	0.850287	0.0982839	0.123437
1356	mmu-mir-7063	1.17183	0.345741	0.0988274
1357	mmu-mir-202	0.869106	0.111745	0.342677
1358	mmu-mir-7082	0.855173	0.0874538	0.00579377
1359	mmu-miR-3070b-5p	0.843206	0.107074	0.111867
1359	mmu-miR-3070a-5p	0.843206	0.107074	0.111867
1361	mmu-miR-5623-3p	0.858461	0.133861	0.27801
1362	mmu-mir-8099-2	0.999734	0.310894	0.796311
1362	mmu-mir-8099-1	0.999734	0.310894	0.796311
1364	mmu-miR-666-3p	1.15048	0.296893	0.427062
1365	mmu-miR-7215-3p	0.841258	0.151053	0.361951
1366	mmu-miR-6945-3p	0.883352	0.176999	0.408777
1367	mmu-miR-302b-3p	0.858408	0.102883	0.0254922
1368	mmu-miR-6955-3p	0.863487	0.256368	0.215125
1369	mmu-miR-7234-5p	1.13255	0.20346	0.350199
1370	mmu-mir-344f	1.0779	0.170695	0.507289
1371	mmu-mir-297a-2	0.905185	0.165843	0.477428
1372	mmu-miR-5127	0.945025	0.160119	0.612805
1373	mmu-mir-374c	1.16617	0.189921	0.439683
1374	mmu-mir-99a	0.880799	0.129603	0.427469
1375	mmu-mir-590	1.13995	0.122852	0.247897
1376	mmu-mir-760	1.11039	0.161287	0.499763
1377	mmu-miR-432	1.12009	0.25834	0.698195
1378	mmu-miR-6982-3p	0.973066	0.283416	0.857783
1379	mmu-mir-487b	0.993741	0.315565	0.819099
1380	mmu-mir-30c-1	0.903821	0.0850135	0.163148
1381	mmu-mir-710	0.962956	0.208743	0.704956
1382	mmu-miR-6381	0.85058	0.159662	0.123529
1383	mmu-mir-6419	1.15239	0.277834	0.708955
1384	mmu-miR-216c-5p	0.857826	0.0260399	0.0208098
1385	mmu-miR-7067-5p	1.13612	0.195484	0.489295
1386	mmu-miR-6373	1.18136	0.16673	0.27093
1387	mmu-mir-7653	1.11736	0.203695	0.530885
1388	mmu-let-7a-1	0.954676	0.19546	0.689572
1389	mmu-mir-6902	0.860001	0.118819	0.310853
1390	mmu-mir-467c	0.923543	0.0627848	0.256554
1391	mmu-miR-293-3p	0.808961	0.12167	0.0409558
1392	mmu-miR-1967	0.878588	0.102809	0.00310234
1393	mmu-mir-126a	1.17407	0.174291	0.206007
1394	mmu-miR-6380	1.17309	0.361318	0.67153
1395	mmu-mir-6356	0.873699	0.14904	0.129978
1396	mmu-miR-1947-5p	0.894443	0.167939	0.0705579
1397	mmu-mir-331	0.919059	0.212983	0.646352
1398	mmu-miR-3057-3p	1.02874	0.303445	0.876174
1399	mmu-miR-3093-3p	0.885225	0.0676587	0.0423217
1400	mmu-miR-32-3p	0.894502	0.220868	0.297029
1401	mmu-miR-6933-3p	0.887502	0.134316	0.0380628
1402	mmu-miR-7237-3p	1.21568	0.215721	0.161991
1403	mmu-mir-191	1.10467	0.409531	0.814546
1404	mmu-miR-191-3p	0.913193	0.243301	0.638813
1405	mmu-mir-680-2	0.853517	0.0975027	0.00887318
1406	mmu-mir-1b	0.929622	0.245512	0.675825
1407	mmu-miR-205-5p	1.1549	0.282255	0.338742
1408	mmu-mir-6346	0.886653	0.142289	0.124487
1409	mmu-mir-7685	1.19758	0.208197	0.00678715
1410	mmu-mir-7665	0.917656	0.144496	0.412147
1411	mmu-miR-6898-3p	1.2091	0.137571	0.0693371
1412	mmu-mir-6910	1.19354	0.194771	0.14479
1413	mmu-miR-592-5p	1.08122	0.377803	0.883832
1414	mmu-mir-5618	0.868245	0.101703	0.281503
1415	mmu-mir-339	0.956143	0.0971266	0.462164
1416	mmu-mir-218-1	1.1508	0.204414	0.522606
1417	mmu-miR-706	0.916039	0.125723	0.27816
1418	mmu-mir-466f-2	1.171	0.625593	0.934545
1419	mmu-mir-669b	0.837573	0.0844336	0.121619
1420	mmu-miR-694	0.861289	0.147164	0.203609
1421	mmu-mir-184	0.929643	0.168471	0.27903
1422	mmu-miR-3073b-3p	0.898182	0.137766	0.415725
1423	mmu-mir-291a	0.88737	0.118857	0.285513
1424	mmu-mir-6406	1.17661	0.232876	0.404428
1425	mmu-mir-429	0.842242	0.122004	0.0983441
1426	mmu-miR-743a-5p	1.14879	0.262151	0.594269
1427	mmu-mir-466b-8	0.912632	0.190763	0.466897
1428	mmu-mir-6956	0.878744	0.175283	0.446709
1429	mmu-miR-3473f	1.00063	0.315827	0.871488
1430	mmu-miR-3063-3p	0.88596	0.167837	0.501362
1431	mmu-mir-6904	1.15284	0.220221	0.429525
1432	mmu-mir-466e	1.21815	0.149869	0.226547
1433	mmu-miR-6948-3p	1.15836	0.255531	0.374943
1434	mmu-miR-7214-5p	0.817366	0.134314	0.186023
1435	mmu-miR-7052-3p	1.08332	0.0885462	0.23792
1436	mmu-miR-7227-3p	1.11643	0.295836	0.330287
1437	mmu-mir-3079	0.916222	0.138824	0.25584
1438	mmu-mir-7067	0.852227	0.173636	0.305688
1439	mmu-mir-6932	0.931039	0.121614	0.452721
1440	mmu-mir-680-2	0.874332	0.0993004	0.042217
1441	mmu-mir-138-2	0.907402	0.195761	0.342322
1442	mmu-miR-1952	0.877987	0.149452	0.142076
1443	mmu-mir-6358	0.905966	0.0805662	0.286226
1444	mmu-mir-7075	0.887814	0.12077	0.398055
1445	mmu-mir-93	0.965407	0.348201	0.722539
1446	mmu-mir-7661	0.910827	0.1408	0.292743
1447	mmu-mir-1188	1.18718	0.145159	0.243741
1448	mmu-mir-6916	1.13496	0.276753	0.637868
1449	mmu-miR-452-5p	0.882655	0.135254	0.412895
1450	mmu-mir-324	0.958244	0.144947	0.607928
1451	mmu-mir-8092	0.880688	0.137502	0.413306
1452	mmu-mir-3080	1.17495	0.120615	0.13768
1453	mmu-miR-6236	0.878396	0.103159	0.22993
1454	mmu-mir-6986	1.13033	0.262159	0.576426
1455	mmu-mir-764	1.12351	0.292803	0.661876
1456	mmu-mir-201	0.929224	0.114199	0.459365
1457	mmu-mir-6359	0.855447	0.118335	0.103784
1458	mmu-miR-7662-5p	1.12107	0.233451	0.244437
1459	mmu-mir-3547	1.14675	0.188685	0.235723
1460	mmu-mir-9-3	1.10871	0.184506	0.592124
1461	mmu-mir-219b	1.12312	0.0788427	0.179341
1462	mmu-mir-7225	0.935379	0.180459	0.462426
1463	mmu-miR-6977-5p	0.94799	0.110858	0.0727168
1464	mmu-mir-6365	0.934426	0.242508	0.270398
1465	mmu-miR-7229-5p	1.13294	0.220188	0.429738
1466	mmu-miR-1258-5p	0.883096	0.117068	0.305051
1467	mmu-mir-19b-2	1.12555	0.281449	0.632116
1468	mmu-mir-6977	1.1358	0.388026	0.39133
1469	mmu-miR-7673-5p	1.10762	0.115031	0.41372
1470	mmu-mir-542	1.12541	0.182081	0.317023
1471	mmu-mir-669l	0.957958	0.126236	0.70646
1472	mmu-mir-337	1.11648	0.20935	0.504972
1473	mmu-miR-1945	0.86994	0.104931	0.318426
1474	mmu-miR-7025-3p	1.00464	0.290824	0.77381
1475	mmu-miR-216c-3p	1.10235	0.262833	0.635448
1476	mmu-miR-208a-5p	0.913387	0.0996091	0.383422
1477	mmu-miR-292-3p	0.871522	0.125303	0.347283
1478	mmu-mir-144	1.16315	0.154958	0.215579
1479	mmu-mir-219b	1.13753	0.101658	0.272256
1480	mmu-miR-5621-5p	1.13799	0.256303	0.642206
1481	mmu-mir-6385	0.878696	0.0665543	0.164514
1482	mmu-mir-499	1.13653	0.204429	0.226002
1483	mmu-miR-1957a	1.16415	0.119115	0.00661562
1484	mmu-miR-6989-3p	0.877284	0.156346	0.346894
1485	mmu-miR-344d-3-5p	1.24086	0.166783	0.152304
1486	mmu-miR-6903-5p	0.884759	0.129926	0.2864
1487	mmu-mir-3963	1.14298	0.2054	0.294215
1488	mmu-mir-105	1.11973	0.261206	0.683047
1489	mmu-miR-6985-3p	1.14989	0.124604	0.286996
1490	mmu-mir-7089	0.933095	0.21949	0.737432
1492	mmu-miR-466p-3p	0.926527	0.216369	0.703541
1492	mmu-miR-466c-3p	0.926527	0.216369	0.703541
1492	mmu-miR-466b-3p	0.926527	0.216369	0.703541
1494	mmu-mir-7674	1.0914	0.151445	0.0108021
1495	mmu-mir-7215	1.09652	0.191208	0.632026
1496	mmu-miR-1188-3p	0.932575	0.0536917	0.297147
1497	mmu-miR-6942-3p	0.894416	0.15757	0.17041
1498	mmu-miR-190a-3p	0.985778	0.23964	0.845149
1499	mmu-miR-3085-5p	0.925601	0.124999	0.208308
1500	mmu-miR-7647-3p	1.09806	0.268859	0.634225
1501	mmu-miR-5114	0.869426	0.19199	0.256435
1502	mmu-mir-8094	1.15523	0.149723	0.197547
1503	mmu-miR-7224-3p	1.10301	0.495789	0.924763
1504	mmu-mir-1258	1.06093	0.180227	0.732264
1505	mmu-miR-7219-3p	0.860328	0.0858207	0.150814
1506	mmu-mir-29b-2	0.899657	0.179969	0.455537
1507	mmu-miR-6388	1.02664	0.288028	0.87173
1508	mmu-mir-1968	0.888668	0.144623	0.498915
1509	mmu-mir-297a-1	0.883382	0.103578	0.168306
1510	mmu-mir-6345	1.17223	0.160447	0.34361
1511	mmu-mir-3470b	0.952279	0.143723	0.580254
1512	mmu-miR-598-5p	1.04384	0.178436	0.770697
1513	mmu-miR-3544-3p	0.861594	0.122324	0.156454
1514	mmu-mir-6969	0.916116	0.0777231	0.345889
1515	mmu-miR-6995-3p	0.856169	0.204401	0.489295
1516	mmu-miR-540-3p	1.07032	0.140194	0.476394
1517	mmu-miR-5617-5p	1.1605	0.30781	0.606038
1518	mmu-miR-6361	0.844678	0.124588	0.210982
1519	mmu-mir-379	1.07905	0.237556	0.305785
1520	mmu-miR-374c-5p	0.905149	0.20274	0.350903
1521	mmu-miR-7223-5p	1.1089	0.214233	0.620197
1522	mmu-miR-188-3p	1.14858	0.149603	0.207055
1523	mmu-mir-1946b	0.950058	0.241129	0.687867
1524	mmu-let-7g-3p	1.08546	0.182649	0.666042
1525	mmu-miR-3065-5p	0.879578	0.124359	0.367881
1526	mmu-mir-7016	0.935352	0.0975672	0.508202
1527	mmu-miR-34c-5p	1.14062	0.256668	0.497664
1528	mmu-mir-18b	0.887831	0.0860782	0.30739
1529	mmu-miR-7003-3p	0.945295	0.0433289	0.247274
1530	mmu-miR-6372	0.909694	0.180869	0.535519
1531	mmu-miR-7118-3p	1.25043	0.309014	0.363576
1532	mmu-mir-380	1.139	0.144486	0.183776
1533	mmu-mir-100	1.13081	0.232637	0.100072
1534	mmu-mir-466p	0.90339	0.0720313	0.0662257
1535	mmu-mir-6946	1.08782	0.253082	0.642525
1536	mmu-mir-496a	1.08838	0.146936	0.196391
1537	mmu-mir-153	0.88888	0.0900318	0.308511
1538	mmu-miR-377-5p	1.08341	0.251594	0.76084
1539	mmu-miR-483-3p	1.04325	0.187026	0.822185
1540	mmu-miR-7074-5p	1.18605	0.206313	0.402271
1541	mmu-miR-223-3p	1.07848	0.188938	0.583306
1542	mmu-mir-652	0.93088	0.0963485	0.0316506
1543	mmu-mir-6383	0.965784	0.284716	0.820455
1544	mmu-miR-6969-3p	0.876999	0.0680307	0.0971112
1545	mmu-mir-188	1.07254	0.261473	0.82628
1546	mmu-mir-6927	0.931301	0.0808258	0.26788
1547	mmu-miR-669g	1.10272	0.0912791	0.305438
1548	mmu-mir-6967	1.15109	0.156127	0.00442999
1549	mmu-miR-219b-3p	1.19366	0.0745651	0.0842188
1550	mmu-mir-196b	0.893487	0.115916	0.422315
1551	mmu-mir-154	1.08578	0.384497	0.818575
1552	mmu-mir-205	0.937219	0.274213	0.728737
1553	mmu-miR-379-3p	1.09272	0.224037	0.541736
1554	mmu-mir-582	1.10026	0.162498	0.561106
1555	mmu-miR-6916-5p	0.920813	0.101995	0.358148
1556	mmu-mir-6481	0.877657	0.086151	0.248017
1557	mmu-mir-7688	1.10621	0.0928223	0.330444
1558	mmu-miR-7061-5p	1.10861	0.0912816	0.187609
1559	mmu-mir-7221	0.906603	0.150707	0.56705
1560	mmu-mir-133a-1	0.950067	0.180066	0.728179
1561	mmu-miR-875-5p	0.850504	0.119875	0.263793
1562	mmu-miR-376a-5p	0.885727	0.21029	0.585502
1563	mmu-miR-6364	1.10606	0.180281	0.625023
1564	mmu-miR-135a-2-3p	1.03981	0.146753	0.848429
1565	mmu-mir-7242	0.885529	0.0671814	0.0562296
1566	mmu-miR-302b-5p	1.07612	0.263258	0.768756
1567	mmu-miR-153-3p	0.921094	0.242492	0.633306
1568	mmu-miR-7683-5p	0.881293	0.219405	0.570057
1569	mmu-mir-193b	0.921084	0.158238	0.611807
1570	mmu-miR-1966-5p	0.988969	0.229083	0.803735
1571	mmu-mir-6945	1.12423	0.0507814	0.0728265
1572	mmu-let-7a-1	0.957512	0.205204	0.687563
1573	mmu-mir-24-2	0.885421	0.142965	0.393179
1574	mmu-miR-7040-3p	1.06768	0.0987004	0.416969
1575	mmu-miR-6913-5p	1.1877	0.183461	0.204143
1576	mmu-mir-7659	1.11936	0.271676	0.703017
1577	mmu-miR-7650-3p	0.890673	0.0919761	0.321182
1578	mmu-miR-6961-3p	0.868557	0.124543	0.103051
1579	mmu-miR-3102-3p.2-3p	1.14127	0.423142	0.620812
1580	mmu-miR-6929-3p	0.822609	0.12674	0.168276
1581	mmu-mir-449c	0.922806	0.108183	0.502858
1582	mmu-miR-7236-3p	1.11855	0.357064	0.591378
1583	mmu-miR-1962	0.981638	0.239543	0.89321
1584	mmu-miR-7661-3p	1.16041	0.0685579	0.1164
1585	mmu-miR-6393	1.11749	0.201276	0.43405
1586	mmu-miR-8116	0.940862	0.190064	0.515327
1587	mmu-miR-742-5p	0.889667	0.222435	0.539106
1588	mmu-mir-130c	0.912023	0.162969	0.528615
1589	mmu-miR-7685-3p	1.12235	0.113307	0.208962
1590	mmu-miR-5618-5p	0.928659	0.0855818	0.382045
1591	mmu-mir-5615-1	1.12678	0.319984	0.643144
1592	mmu-mir-1930	1.08999	0.267139	0.794313
1593	mmu-mir-7664	0.867545	0.12897	0.229859
1594	mmu-miR-7663-3p	1.11907	0.137056	0.284335
1595	mmu-mir-1955	0.930289	0.19152	0.602617
1596	mmu-miR-6950-5p	0.912727	0.121776	0.42408
1597	mmu-miR-7667-5p	0.919132	0.13899	0.556865
1598	mmu-miR-208a-3p	0.927146	0.136087	0.471101
1599	mmu-mir-6420	0.938814	0.222788	0.550559
1600	mmu-miR-344e-3p	1.08711	0.308015	0.745463
1601	mmu-mir-340	1.1571	0.169124	0.316353
1602	mmu-miR-6974-3p	0.850888	0.17432	0.33284
1603	mmu-mir-128-2	1.17436	0.246303	0.431436
1604	mmu-miR-1b-3p	1.14651	0.150315	0.299243
1605	mmu-miR-6916-3p	1.16582	0.274408	0.674152
1606	mmu-miR-291a-3p	0.886611	0.193604	0.46031
1607	mmu-miR-7065-5p	0.947176	0.212589	0.751603
1608	mmu-mir-7040	0.903098	0.15919	0.425329
1609	mmu-mir-7025	1.09416	0.315513	0.627272
1610	mmu-mir-1907	0.994401	0.197398	0.807328
1611	mmu-miR-382-3p	1.24412	0.112141	0.115587
1612	mmu-miR-376a-3p	0.881354	0.199464	0.519518
1613	mmu-miR-6546-3p	1.16312	0.301088	0.142724
1614	mmu-miR-466d-3p	1.11118	0.446861	0.784215
1615	mmu-mir-465d	0.872961	0.149779	0.270303
1616	mmu-mir-761	1.09878	0.146924	0.459833
1617	mmu-miR-6919-3p	1.15138	0.368032	0.839311
1618	mmu-miR-6902-5p	0.914104	0.231838	0.59529
1619	mmu-miR-6516-3p	0.9207	0.156144	0.206688
1620	mmu-mir-3966	1.12014	0.221739	0.582819
1621	mmu-mir-3107	1.11424	0.0452363	0.0758975
1622	mmu-miR-6357	0.888784	0.100608	0.11111
1623	mmu-mir-708	0.920513	0.183614	0.626672
1624	mmu-mir-383	0.922546	0.0817488	0.212921
1625	mmu-miR-6958-5p	0.891562	0.126077	0.191863
1626	mmu-mir-30a	0.898027	0.126528	0.376867
1627	mmu-mir-28c	1.133	0.288511	0.353934
1628	mmu-miR-744-3p	1.15458	0.411759	0.843006
1629	mmu-mir-486	1.12456	0.140285	0.451114
1630	mmu-miR-509-3p	1.13127	0.141817	0.37632
1631	mmu-miR-6990-3p	1.14219	0.532568	0.910884
1632	mmu-mir-3472	0.929879	0.155853	0.576921
1633	mmu-mir-467a-9	1.08528	0.260711	0.815085
1633	mmu-mir-467a-8	1.08528	0.260711	0.815085
1633	mmu-mir-467a-7	1.08528	0.260711	0.815085
1633	mmu-mir-467a-5	1.08528	0.260711	0.815085
1633	mmu-mir-467a-4	1.08528	0.260711	0.815085
1633	mmu-mir-467a-2	1.08528	0.260711	0.815085
1639	mmu-mir-680-3	1.08918	0.207718	0.598245
1640	mmu-miR-1928	1.18057	0.255512	0.329458
1641	mmu-mir-6395	1.11923	0.180873	0.366852
1642	mmu-mir-6961	1.11219	0.215205	0.623083
1643	mmu-mir-292	0.84011	0.0722316	0.125962
1644	mmu-miR-154-3p	0.921528	0.114843	0.421472
1645	mmu-mir-7090	1.15429	0.102894	0.238487
1646	mmu-miR-124-3p	1.08162	0.249825	0.371966
1647	mmu-mir-669d-2	1.10061	0.07965	0.145477
1648	mmu-miR-6899-5p	1.10308	0.153558	0.499525
1649	mmu-mir-344d-1	0.920975	0.189046	0.463842
1650	mmu-mir-127	0.943339	0.0706677	0.431245
1651	mmu-mir-8104	0.953996	0.446007	0.89268
1652	mmu-mir-6898	1.09601	0.159196	0.515108
1653	mmu-miR-718	0.925429	0.255172	0.367483
1654	mmu-mir-1952	1.08426	0.18827	0.636034
1655	mmu-miR-344h-3p	0.909369	0.13582	0.184073
1656	mmu-miR-669p-3p	1.09137	0.259622	0.757232
1657	mmu-mir-299b	0.889101	0.176176	0.168106
1658	mmu-mir-702	0.917351	0.0837799	0.165566
1659	mmu-mir-719	0.914902	0.214937	0.307234
1660	mmu-mir-7049	1.09288	0.165577	0.574304
1661	mmu-mir-1929	0.909494	0.113613	0.202388
1662	mmu-mir-3077	1.08527	0.156564	0.437177
1663	mmu-mir-7646	1.09877	0.263196	0.67562
1664	mmu-mir-344i	1.11354	0.250553	0.68217
1665	mmu-miR-7684-3p	0.975365	0.188326	0.736352
1666	mmu-miR-7241-3p	0.9242	0.199019	0.471395
1667	mmu-mir-1906-2	1.10625	0.369255	0.847563
1667	mmu-mir-1906-1	1.10625	0.369255	0.847563
1669	mmu-miR-216b-5p	1.08005	0.25527	0.677543
1670	mmu-mir-669b	0.89155	0.0805079	0.145018
1671	mmu-mir-7088	1.14592	0.0781549	0.055764
1672	mmu-miR-467d-3p	1.06725	0.161938	0.604739
1673	mmu-mir-495	0.933119	0.107439	0.56107
1674	mmu-miR-343	1.14992	0.106592	0.200682
1675	mmu-miR-30f	1.08224	0.165392	0.394012
1676	mmu-mir-6993	1.12349	0.202087	0.458456
1677	mmu-mir-6391	1.17289	0.114189	0.0224748
1678	mmu-miR-7041-3p	1.21452	0.151837	0.0274009
1679	mmu-mir-129-2	0.906675	0.0514482	0.18975
1680	mmu-miR-3108-5p	1.1716	0.209067	0.403156
1681	mmu-mir-3471-1	1.10295	0.0944293	0.236929
1682	mmu-mir-6987	1.07316	0.123389	0.254323
1683	mmu-miR-7210-3p	0.92572	0.156908	0.484042
1684	mmu-mir-680-1	1.08468	0.305388	0.657977
1685	mmu-mir-7b	1.07195	0.106042	0.491198
1686	mmu-miR-6922-3p	0.888953	0.128259	0.35935
1687	mmu-mir-409	0.93546	0.0460791	0.225151
1688	mmu-miR-758-3p	1.15616	0.103103	0.0280875
1689	mmu-miR-6358	1.18986	0.372905	0.348936
1690	mmu-miR-6909-3p	1.08767	0.319173	0.854427
1691	mmu-miR-7078-3p	0.867116	0.1253	0.266712
1692	mmu-miR-5622-5p	1.06508	0.173145	0.737578
1693	mmu-miR-147-3p	0.917561	0.200428	0.255597
1694	mmu-mir-1967	0.962274	0.210653	0.725027
1695	mmu-mir-7241	1.13963	0.240306	0.266534
1696	mmu-mir-3057	0.930165	0.215021	0.608416
1697	mmu-mir-450a-1	0.901258	0.158325	0.527942
1698	mmu-miR-878-5p	0.9053	0.183457	0.537286
1699	mmu-mir-7003	1.09913	0.231076	0.737323
1700	mmu-mir-194-1	0.947365	0.186738	0.230927
1701	mmu-mir-1901	1.13582	0.20876	0.557567
1702	mmu-miR-3082-3p	0.840086	0.108958	0.247382
1703	mmu-miR-511-5p	0.804716	0.0996488	0.00536693
1704	mmu-miR-7079-3p	1.14537	0.238846	0.328476
1705	mmu-mir-6973b	1.1038	0.112788	0.243935
1706	mmu-mir-6337	0.940872	0.150498	0.390155
1707	mmu-miR-7213-5p	0.941061	0.142043	0.342946
1708	mmu-mir-6393	0.910889	0.0574876	0.151266
1709	mmu-miR-7689-5p	0.914197	0.203305	0.491052
1710	mmu-miR-6942-5p	1.003	0.305814	0.735942
1711	mmu-miR-3544-5p	1.08573	0.18433	0.610729
1712	mmu-mir-3067	1.12044	0.0864931	0.153111
1713	mmu-mir-3073b	1.16629	0.286074	0.526533
1714	mmu-mir-742	1.12793	0.0929424	0.16978
1715	mmu-miR-5101	1.10313	0.130786	0.30898
1716	mmu-miR-7226-5p	1.16492	0.157031	0.0523198
1717	mmu-miR-6918-3p	1.21255	0.340544	0.416805
1718	mmu-miR-16-2-3p	1.11272	0.165863	0.467491
1719	mmu-miR-3104-3p	1.15481	0.100054	0.0469075
1720	mmu-miR-679-5p	0.886585	0.111079	0.182487
1721	mmu-miR-1192	0.922729	0.163044	0.173019
1722	mmu-miR-1197-3p	0.947186	0.115263	0.399067
1723	mmu-mir-466h	1.1235	0.21856	0.534876
1724	mmu-miR-3094-3p	1.15183	0.107537	0.131933
1725	mmu-mir-6952	0.929969	0.130221	0.461709
1726	mmu-miR-194-1-3p	1.24241	0.386504	0.362803
1727	mmu-mir-135b	1.18178	0.224041	0.156622
1728	mmu-miR-367-3p	0.937706	0.187956	0.272633
1729	mmu-mir-5113	1.08509	0.169403	0.582544
1730	mmu-miR-219c-5p	0.892702	0.132382	0.218995
1731	mmu-mir-199a-1	1.11686	0.348618	0.366148
1732	mmu-mir-3107	1.07964	0.0757282	0.377417
1733	mmu-mir-7117	0.888642	0.136438	0.37493
1734	mmu-miR-5123	1.08279	0.232726	0.764314
1735	mmu-mir-3572	1.16657	0.16745	0.303712
1736	mmu-miR-672-3p	1.17175	0.235941	0.411722
1737	mmu-miR-223-5p	0.914626	0.250442	0.593767
1738	mmu-miR-5129-5p	0.941754	0.192974	0.668935
1739	mmu-mir-344-1	1.13534	0.167609	0.0404252
1740	mmu-miR-7228-5p	0.84561	0.0543602	0.0933875
1741	mmu-miR-6401	0.964436	0.237654	0.788593
1742	mmu-miR-6934-5p	1.13035	0.498709	0.934433
1743	mmu-miR-6339	1.11334	0.0895003	0.295068
1744	mmu-mir-7035	0.905343	0.197451	0.522542
1745	mmu-miR-6912-3p	1.13535	0.141235	0.378329
1746	mmu-miR-6375	0.908996	0.0575732	0.205729
1747	mmu-mir-7217	1.08416	0.253489	0.830054
1748	mmu-miR-200c-3p	0.970018	0.271708	0.856748
1749	mmu-mir-21b	1.08801	0.172955	0.599125
1750	mmu-mir-6970	1.10675	0.142105	0.441386
1751	mmu-miR-344d-2-5p	1.11605	0.218374	0.146344
1752	mmu-miR-489-5p	0.930721	0.141989	0.311477
1753	mmu-miR-668-3p	0.932483	0.151578	0.513422
1754	mmu-mir-7010	0.864933	0.139184	0.114275
1755	mmu-mir-7007	0.968786	0.230845	0.574611
1756	mmu-miR-34a-3p	1.10346	0.290262	0.0418337
1757	mmu-mir-16-2	1.09884	0.182194	0.575249
1758	mmu-miR-6896-3p	1.16464	0.420194	0.726168
1759	mmu-mir-669j	0.910178	0.0795187	0.0332834
1760	mmu-mir-8110	1.10495	0.222775	0.616877
1761	mmu-mir-6376	1.12076	0.124212	0.189531
1762	mmu-miR-7678-3p	0.8989	0.0951757	0.368259
1763	mmu-let-7a-2	1.09966	0.140476	0.34841
1764	mmu-mir-7222	1.08273	0.151205	0.593934
1765	mmu-miR-450a-2-3p	1.11422	0.120991	0.309879
1766	mmu-mir-124-1	1.09408	0.069175	0.160027
1767	mmu-miR-6947-3p	0.911004	0.177391	0.227157
1768	mmu-miR-6897-3p	0.939612	0.202119	0.367689
1773	mmu-mir-669a-9	1.1268	0.117292	0.194698
1773	mmu-mir-669a-8	1.1268	0.117292	0.194698
1773	mmu-mir-669a-7	1.1268	0.117292	0.194698
1773	mmu-mir-669a-6	1.1268	0.117292	0.194698
1773	mmu-mir-669a-5	1.1268	0.117292	0.194698
1773	mmu-mir-669a-4	1.1268	0.117292	0.194698
1773	mmu-mir-669a-12	1.1268	0.117292	0.194698
1773	mmu-mir-669a-11	1.1268	0.117292	0.194698
1773	mmu-mir-669a-10	1.1268	0.117292	0.194698
1778	mmu-mir-7071	1.10418	0.276788	0.724239
1779	mmu-miR-450b-3p	1.05387	0.227252	0.77663
1780	mmu-mir-8102	0.959186	0.1781	0.662266
1781	mmu-mir-5107	0.896521	0.0726061	0.0812407
1782	mmu-miR-301a-5p	0.838472	0.0777534	0.00634761
1783	mmu-miR-743a-3p	0.865626	0.177374	0.271022
1784	mmu-miR-673-3p	1.09693	0.446778	0.95324
1785	mmu-mir-701	1.10223	0.196688	0.655274
1786	mmu-mir-5135	0.926987	0.0522398	0.111379
1787	mmu-miR-5617-3p	1.14713	0.235627	0.489571
1788	mmu-mir-6367	0.930623	0.09722	0.183756
1789	mmu-mir-667	1.13889	0.308075	0.403736
1790	mmu-miR-7032-3p	0.924729	0.215933	0.698784
1791	mmu-miR-215-5p	1.15328	0.168371	0.136929
1792	mmu-mir-6396	0.911872	0.115779	0.311942
1793	mmu-miR-344c-3p	0.927166	0.136055	0.43771
1794	mmu-mir-2139	0.891166	0.127913	0.146033
1795	mmu-miR-467e-3p	1.10832	0.164087	0.420588
1796	mmu-miR-6392-5p	1.14499	0.211084	0.445897
1797	mmu-miR-7659-5p	1.11872	0.211397	0.525834
1798	mmu-miR-1933-3p	1.09487	0.191099	0.625706
1799	mmu-miR-2139	1.12706	0.356148	0.736069
1800	mmu-miR-7677-5p	1.0544	0.217664	0.804619
1801	mmu-miR-370-3p	1.14426	0.127349	0.31457
1802	mmu-miR-6335	0.88348	0.0981321	0.288343
1803	mmu-miR-6984-3p	1.19625	0.0784923	0.0584203
1804	mmu-mir-1895	0.960464	0.212351	0.769385
1805	mmu-miR-466o-3p	0.893316	0.16104	0.478024
1806	mmu-miR-329-5p	1.11157	0.265155	0.618236
1807	mmu-miR-710	1.14434	0.220516	0.256235
1808	mmu-mir-24-2	0.904617	0.124651	0.460188
1809	mmu-mir-30a	0.894143	0.12455	0.350424
1810	mmu-miR-6540-3p	0.866365	0.129916	0.188666
1811	mmu-miR-344b-3p	1.20655	0.378152	0.536932
1812	mmu-mir-8113	1.095	0.145774	0.560086
1813	mmu-miR-361-3p	0.888004	0.0801279	0.025201
1814	mmu-mir-497	1.15193	0.156223	0.388844
1815	mmu-miR-6904-3p	0.87981	0.0975844	0.220684
1816	mmu-mir-297c	0.937533	0.116752	0.521231
1817	mmu-miR-142-5p	1.14722	0.122185	0.304336
1818	mmu-miR-6390	1.08229	0.190803	0.501901
1819	mmu-miR-1932	0.898534	0.278523	0.678858
1820	mmu-miR-6960-5p	1.09365	0.125162	0.377695
1821	mmu-miR-1194	0.896375	0.114847	0.0100943
1822	mmu-miR-18b-5p	0.893003	0.0404438	0.0612035
1823	mmu-mir-3065	1.13055	0.188498	0.364099
1824	mmu-mir-6389	1.08341	0.151771	0.0957213
1825	mmu-miR-128-2-5p	0.92173	0.154349	0.457781
1826	mmu-mir-7002	1.05031	0.173386	0.797336
1827	mmu-mir-3535	1.06446	0.16107	0.191914
1828	mmu-miR-7008-3p	0.86343	0.134869	0.161618
1829	mmu-mir-146b	0.895496	0.159159	0.0491324
1830	mmu-miR-3961	0.917498	0.11681	0.49751
1831	mmu-mir-7045	0.890395	0.153547	0.355299
1832	mmu-mir-6540	1.11757	0.341119	0.850153
1833	mmu-miR-7676-3p	0.848438	0.126544	0.220458
1834	mmu-miR-5627-3p	0.939467	0.154596	0.612847
1835	mmu-miR-670-3p	0.872295	0.208943	0.26353
1836	mmu-miR-467a-5p	1.05607	0.14623	0.597322
1837	mmu-miR-3547-3p	0.923906	0.076882	0.19776
1838	mmu-mir-302a	1.11716	0.150358	0.298771
1839	mmu-miR-6241	0.990165	0.301686	0.791923
1840	mmu-mir-298	1.12134	0.142735	0.409207
1841	mmu-mir-185	1.00263	0.305519	0.965653
1842	mmu-mir-467f	0.977032	0.196143	0.694561
1843	mmu-miR-6960-3p	0.941676	0.0735134	0.363499
1844	mmu-miR-7218-5p	1.1244	0.166268	0.499541
1845	mmu-mir-6959	1.15518	0.180163	0.428423
1846	mmu-miR-701-5p	0.938366	0.195676	0.409314
1847	mmu-miR-1843b-3p	0.950081	0.169531	0.343111
1848	mmu-mir-669h	0.956399	0.182693	0.611156
1849	mmu-miR-7651-5p	0.855464	0.110678	0.267525
1850	mmu-mir-802	0.943758	0.20208	0.705131
1851	mmu-miR-19b-2-5p	0.920319	0.0762879	0.363495
1852	mmu-miR-465c-5p	0.910444	0.140664	0.480616
1853	mmu-miR-7668-5p	0.968574	0.208486	0.696376
1854	mmu-mir-6947	0.907601	0.178823	0.55629
1855	mmu-mir-7a-2	0.911709	0.0966898	0.360564
1856	mmu-miR-3070b-3p	0.862901	0.104772	0.0687388
1857	mmu-miR-3095-5p	0.956743	0.245027	0.732385
1858	mmu-mir-7028	1.08601	0.238515	0.560729
1859	mmu-miR-101b-5p	0.90261	0.141291	0.158738
1860	mmu-miR-7086-3p	0.846468	0.0928284	0.121246
1861	mmu-miR-669o-5p	0.96274	0.0986486	0.683606
1862	mmu-miR-200b-3p	0.93264	0.200666	0.518159
1863	mmu-mir-124-2	0.877395	0.143118	0.43966
1864	mmu-miR-1942	0.854679	0.155599	0.286256
1865	mmu-mir-8100	0.913235	0.184742	0.529518
1866	mmu-mir-6985	1.13674	0.206499	0.532768
1867	mmu-miR-325-5p	1.08302	0.257119	0.763783
1868	mmu-miR-7225-3p	0.920184	0.182161	0.153501
1869	mmu-miR-6897-5p	1.08923	0.213244	0.183981
1870	mmu-mir-5615-2	0.894215	0.113346	0.31853
1871	mmu-mir-5120	0.882934	0.177491	0.432889
1872	mmu-miR-145b	0.879758	0.149062	0.392361
1873	mmu-mir-29b-2	0.932788	0.138158	0.574306
1874	mmu-miR-687	1.18573	0.274788	0.476558
1875	mmu-mir-3470a	0.91335	0.167139	0.202691
1876	mmu-mir-6541	0.915247	0.182228	0.603222
1877	mmu-miR-466e-3p	0.992167	0.241958	0.70941
1877	mmu-miR-466a-3p	0.992167	0.241958	0.70941
1879	mmu-mir-216c	0.945271	0.250776	0.710367
1880	mmu-mir-19b-1	0.964539	0.223637	0.609452
1881	mmu-miR-6900-5p	0.936425	0.138165	0.518753
1882	mmu-miR-7037-3p	0.935316	0.24653	0.238584
1883	mmu-mir-465a	1.08171	0.348912	0.673469
1884	mmu-mir-432	1.07018	0.246364	0.483824
1885	mmu-miR-1298-5p	0.964006	0.25936	0.753114
1886	mmu-miR-468-3p	0.98707	0.253927	0.399178
1887	mmu-mir-138-1	0.960447	0.170143	0.7097
1888	mmu-mir-7060	0.932204	0.16519	0.599708
1889	mmu-miR-1291	0.940064	0.167041	0.0625679
1890	mmu-miR-291a-5p	1.13423	0.117647	0.313786
1891	mmu-mir-17	1.04425	0.328452	0.909903
1892	mmu-miR-7649-5p	0.854818	0.136257	0.276122
1893	mmu-miR-6948-5p	0.955521	0.232817	0.719833
1894	mmu-miR-7237-5p	1.03719	0.425238	0.896781
1895	mmu-miR-466q	1.06506	0.279592	0.809916
1896	mmu-mir-30b	1.06448	0.165885	0.759242
1897	mmu-mir-7092	1.11731	0.144305	0.37667
1898	mmu-mir-718	0.931962	0.254495	0.563911
1899	mmu-mir-546	1.09442	0.215905	0.715574
1900	mmu-mir-374b	0.900621	0.155394	0.259109
1901	mmu-miR-544-3p	0.872053	0.0874741	0.202483
1902	mmu-miR-7235-3p	1.11491	0.234393	0.564667
1903	mmu-mir-381	1.12069	0.501327	0.948393
1904	mmu-mir-3093	0.977356	0.205764	0.574673
1905	mmu-miR-291b-3p	1.16814	0.162469	0.298498
1906	mmu-miR-325-3p	1.09044	0.171955	0.659119
1907	mmu-mir-124-1	1.07063	0.09495	0.212523
1908	mmu-mir-192	0.91355	0.129338	0.44114
1909	mmu-mir-741	1.11557	0.220064	0.348178
1910	mmu-miR-5131	1.05755	0.125789	0.678248
1911	mmu-miR-7073-5p	1.15084	0.122116	0.152855
1912	mmu-miR-6973b-3p	1.15693	0.251762	0.455903
1913	mmu-mir-9-1	0.931368	0.126457	0.572044
1914	mmu-let-7f-1	1.09017	0.22095	0.656793
1915	mmu-mir-27b	1.04913	0.0723777	0.22773
1916	mmu-miR-7062-5p	0.936542	0.152547	0.668972
1917	mmu-mir-466d	0.94563	0.15015	0.673569
1918	mmu-mir-452	0.903117	0.139933	0.445975
1919	mmu-miR-719	1.14035	0.303222	0.620974
1920	mmu-miR-6944-3p	0.96371	0.12955	0.652872
1921	mmu-miR-7068-5p	1.10842	0.351596	0.801725
1922	mmu-mir-18a	1.12507	0.0913995	0.143748
1923	mmu-miR-6997-3p	0.971767	0.208322	0.77473
1924	mmu-mir-344c	0.924939	0.132965	0.407415
1925	mmu-miR-669l-3p	0.945004	0.192402	0.560473
1926	mmu-mir-28b	0.953493	0.150478	0.591651
1927	mmu-mir-128-2	1.13547	0.229263	0.549905
1928	mmu-mir-200a	1.1337	0.164194	0.310154
1929	mmu-miR-6913-3p	0.903671	0.0816081	0.304371
1930	mmu-mir-3964	0.978069	0.178304	0.715192
1931	mmu-mir-568	0.973599	0.193625	0.765491
1932	mmu-miR-7678-5p	0.926456	0.165102	0.612432
1933	mmu-mir-2183	0.92926	0.192806	0.627835
1934	mmu-mir-5128	1.09705	0.293972	0.578214
1935	mmu-mir-7080	1.08499	0.150635	0.604041
1936	mmu-miR-3101-5p	1.071	0.220854	0.713062
1937	mmu-miR-216b-3p	1.10737	0.310286	0.67827
1938	mmu-miR-3059-5p	0.998866	0.255897	0.849487
1939	mmu-miR-675-5p	1.01938	0.272392	0.780512
1940	mmu-mir-8090	0.851407	0.0493159	0.082252
1941	mmu-mir-6958	1.01996	0.263765	0.846324
1942	mmu-mir-6363	1.12821	0.337478	0.824298
1943	mmu-miR-698-3p	0.872823	0.122182	0.346988
1944	mmu-miR-7650-5p	1.07472	0.132267	0.392683
1946	mmu-mir-692-3	1.08386	0.125561	0.573471
1946	mmu-mir-692-2	1.08386	0.125561	0.573471
1946	mmu-mir-692-1	1.08386	0.125561	0.573471
1948	mmu-miR-6991-5p	1.10421	0.360276	0.770807
1949	mmu-miR-8118	1.08652	0.237878	0.694436
1950	mmu-mir-3113	0.986289	0.247114	0.853295
1951	mmu-miR-672-5p	1.08426	0.390707	0.945979
1952	mmu-miR-6977-3p	0.927816	0.20717	0.521602
1953	mmu-mir-6905	0.893173	0.157286	0.493936
1954	mmu-miR-126a-5p	0.89123	0.11358	0.406829
1955	mmu-mir-1954	1.07127	0.165207	0.500944
1956	mmu-miR-6412	0.910575	0.123396	0.408875
1957	mmu-let-7c-2	0.934579	0.146049	0.176677
1958	mmu-mir-6397	1.06931	0.0788025	0.358121
1959	mmu-miR-6980-3p	0.994075	0.189289	0.788966
1960	mmu-mir-466c-2	0.914637	0.185321	0.492771
1961	mmu-miR-7093-3p	1.20301	0.158993	0.0282299
1962	mmu-miR-3070a-3p	0.896139	0.117354	0.432312
1963	mmu-mir-7058	1.07703	0.180491	0.708095
1964	mmu-miR-1896	1.08836	0.250448	0.784041
1965	mmu-miR-6953-3p	1.09154	0.220363	0.714926
1966	mmu-miR-465d-5p	0.910899	0.113366	0.206992
1967	mmu-mir-297a-3	1.05415	0.0693483	0.415808
1969	mmu-miR-297c-3p	1.07388	0.305831	0.886115
1969	mmu-miR-297b-3p	1.07388	0.305831	0.886115
1969	mmu-miR-297a-3p	1.07388	0.305831	0.886115
1971	mmu-miR-222-5p	1.10936	0.358048	0.758696
1972	mmu-mir-6925	1.10196	0.0852293	0.129233
1973	mmu-mir-5620	0.914807	0.139259	0.447097
1974	mmu-miR-6371	0.948423	0.25044	0.659374
1975	mmu-miR-3963	0.865913	0.0863989	0.169245
1976	mmu-miR-3084-3p	0.969084	0.317243	0.701227
1977	mmu-mir-7243	1.11281	0.0528517	0.0569991
1978	mmu-mir-7009	0.917562	0.166291	0.502681
1979	mmu-mir-7069	0.989588	0.304884	0.871382
1980	mmu-mir-129-1	1.11878	0.263853	0.334935
1981	mmu-mir-574	1.08479	0.0755506	0.216897
1982	mmu-mir-6409	1.06599	0.167442	0.619196
1983	mmu-miR-466p-5p	1.12808	0.264306	0.0382764
1984	mmu-mir-1224	0.946254	0.104769	0.592892
1985	mmu-mir-7024	0.919684	0.103774	0.415041
1986	mmu-miR-7073-3p	1.13329	0.217963	0.595281
1987	mmu-mir-21a	0.929293	0.140203	0.295681
1988	mmu-mir-7039	1.11017	0.294099	0.70197
1989	mmu-mir-1264	1.07089	0.203369	0.790682
1990	mmu-mir-1298	0.916683	0.128516	0.383322
1991	mmu-miR-8120	1.10448	0.295571	0.672777
1992	mmu-miR-6336	1.19628	0.169432	0.290533
1993	mmu-mir-8098	0.965899	0.176193	0.72374
1994	mmu-mir-673	1.14365	0.147213	0.405898
1995	mmu-mir-3070a	0.941958	0.167204	0.468766
1996	mmu-miR-3964	0.949795	0.168934	0.692267
1997	mmu-mir-1983	0.984369	0.25158	0.840887
[truncated: 1,166 more rows]
