# Supplementary material for: Let-7e-5p Regulates IGF2BP2, and Induces Muscle Atrophy
Source: Front Endocrinol (Lausanne). 2021 Dec 24;12:791363. doi: 10.3389/fendo.2021.791363 (PMC8741024; doi:10.3389/fendo.2021.791363)
Supplement: Supplementary file 7 [file Table_3.xlsx]

## Sheet: Sheet1
Supplementary table 3. miRNAs in the soleus muscle ranked using the weighted average difference method between sham and ORX+A mice.
Rank	micro RNA	Fold change		p value
		Mean	SD
1	mmu-let-7c-5p	1.12136	0.234154	0.0250779
2	mmu-let-7a-5p	1.30562	0.296883	0.133143
3	mmu-miR-709	1.0627	0.119933	0.471043
4	mmu-let-7d-5p	1.09613	0.219265	0.138624
5	mmu-let-7b-5p	1.09972	0.164616	0.0658614
6	mmu-miR-23b-3p	0.923687	0.134611	0.305954
7	mmu-miR-26a-5p	0.949194	0.0981054	0.450512
8	mmu-miR-23a-3p	0.973486	0.169275	0.506836
9	mmu-miR-5126	0.792082	0.290105	0.14018
10	mmu-miR-206-3p	1.02219	0.159779	0.945288
11	mmu-miR-24-3p	0.971738	0.105508	0.671231
12	mmu-miR-378a-3p	0.948192	0.168438	0.398139
13	mmu-let-7e-5p	1.20763	0.129547	0.134972
14	mmu-miR-1a-3p	1.72885	0.673668	0.161742
15	mmu-miR-125b-5p	1.14108	0.282327	0.415989
16	mmu-miR-22-3p	0.94085	0.373294	0.207233
17	mmu-miR-126a-3p	1.1213	0.294302	0.454231
18	mmu-let-7i-5p	1.47114	0.245851	0.0364255
19	mmu-miR-486-5p	1.163	0.171738	0.01156
19	mmu-miR-3107-5p	1.163	0.171738	0.01156
21	mmu-miR-2861	0.65526	0.228453	0.0827437
22	mmu-miR-30c-5p	1.19322	0.333402	0.175661
23	mmu-miR-3960	0.840074	0.209108	0.292488
24	mmu-miR-133b-3p	1.15653	0.354474	0.47567
25	mmu-miR-378b	1.11684	0.12413	0.18467
26	mmu-miR-125a-5p	1.15476	0.196017	0.259857
27	mmu-miR-2137	0.704751	0.290296	0.186822
28	mmu-miR-191-5p	0.912379	0.142894	0.447063
29	mmu-miR-145a-5p	0.954654	0.224381	0.41067
30	mmu-let-7f-5p	2.11411	1.10366	0.0695198
31	mmu-miR-133a-3p	1.05199	0.312719	0.782496
32	mmu-miR-103-3p	0.867082	0.0860936	0.157277
33	mmu-miR-143-3p	1.07702	0.074692	0.305556
34	mmu-miR-195a-5p	1.1794	0.201884	0.0823094
35	mmu-let-7g-5p	1.86746	0.545706	0.0751454
36	mmu-miR-378c	0.99699	0.197633	0.354425
37	mmu-miR-16-5p	1.06287	0.2644	0.159587
38	mmu-miR-199b-3p	1.33288	0.490816	0.186353
38	mmu-miR-199a-3p	1.33288	0.490816	0.186353
40	mmu-miR-5107-5p	1.87885	0.543087	0.0993481
41	mmu-miR-107-3p	0.903369	0.0860386	0.190837
42	mmu-miR-149-3p	0.728053	0.185078	0.051207
43	mmu-miR-185-5p	0.901436	0.0682385	0.0476809
44	mmu-miR-27a-3p	0.955027	0.217552	0.303294
45	mmu-miR-6984-5p	0.688194	0.382535	0.0742769
46	mmu-miR-7082-5p	1.2689	0.374687	0.405843
47	mmu-miR-8101	0.89826	0.0763837	0.108236
48	mmu-miR-27b-3p	1.05734	0.241786	0.560116
49	mmu-miR-150-5p	1.16019	0.239305	0.488926
50	mmu-miR-3077-5p	0.683716	0.150465	0.0236936
51	mmu-miR-29a-3p	0.962203	0.318193	0.598981
52	mmu-miR-92a-3p	1.21738	0.367221	0.331131
53	mmu-miR-99b-5p	0.925091	0.207183	0.295952
54	mmu-miR-6538	1.02277	0.360571	0.807955
55	mmu-miR-5130	0.622031	0.17136	0.0355543
56	mmu-miR-6366	0.530389	0.236241	0.104928
57	mmu-miR-320-3p	0.980624	0.104114	0.575137
58	mmu-miR-1195	1.6539	0.287489	0.0929425
59	mmu-miR-181a-5p	0.911288	0.227772	0.24839
60	mmu-miR-30a-3p	1.11074	0.247486	0.561672
61	mmu-miR-196a-5p	1.83444	0.72961	0.133052
62	mmu-miR-5128	0.911443	0.267538	0.551828
63	mmu-miR-15b-5p	1.45384	0.328689	0.0916376
64	mmu-miR-30a-5p	1.04413	0.186075	0.470302
65	mmu-miR-8110	0.658266	0.281075	0.251007
66	mmu-miR-30d-5p	1.12931	0.371398	0.372374
67	mmu-miR-193b-3p	0.920599	0.325404	0.573808
68	mmu-miR-378d	0.997154	0.0939214	0.799691
69	mmu-miR-30b-5p	1.31145	0.486481	0.404812
70	mmu-miR-378a-5p	0.920866	0.274624	0.311085
71	mmu-miR-140-3p	0.848569	0.128093	0.136176
72	mmu-miR-100-5p	1.12717	0.313666	0.00698362
73	mmu-miR-128-3p	1.17716	0.339064	0.332717
74	mmu-mir-181a-2	0.945667	0.408172	0.411499
75	mmu-miR-328-3p	1.19605	0.39174	0.333109
76	mmu-miR-24-2-5p	1.17432	0.235608	0.188231
77	mmu-miR-155-5p	1.47134	0.42919	0.118248
78	mmu-miR-7045-5p	0.943107	0.176912	0.717848
79	mmu-miR-152-3p	1.1586	0.231957	0.424821
80	mmu-miR-674-5p	1.21674	0.180685	0.0912651
81	mmu-miR-342-3p	0.970451	0.179331	0.679446
82	mmu-miR-455-3p	0.851398	0.1316	0.042151
83	mmu-miR-3102-3p	0.884921	0.157882	0.361535
84	mmu-miR-6931-5p	0.705709	0.106848	0.0833509
85	mmu-miR-6968-5p	0.849163	0.227293	0.0546985
86	mmu-miR-99a-5p	1.00835	0.345486	0.635418
87	mmu-miR-151-5p	1.01226	0.0859145	0.922885
88	mmu-miR-149-5p	1.0485	0.415962	0.841221
89	mmu-miR-93-5p	0.887563	0.168325	0.292082
90	mmu-miR-1224-5p	0.84932	0.124048	0.16429
91	mmu-miR-10b-5p	1.38161	0.241681	0.0825711
92	mmu-miR-25-3p	1.39985	0.424775	0.010229
93	mmu-let-7d-3p	1.22774	0.532269	0.489248
94	mmu-miR-574-3p	1.11904	0.201363	0.380822
95	mmu-miR-3547-5p	0.67861	0.215587	0.0401369
96	mmu-miR-328-5p	1.39629	0.334544	0.078895
97	mmu-miR-211-3p	0.396956	0.107431	0.0585058
98	mmu-miR-17-5p	0.91679	0.278876	0.216631
99	mmu-miR-214-3p	1.02509	0.195915	0.92031
100	mmu-miR-3535	1.67595	0.602007	0.047185
101	mmu-miR-379-5p	1.15449	0.0941313	0.211488
102	mmu-miR-382-5p	1.49327	0.558534	0.371741
103	mmu-miR-1892	1.35558	0.44083	0.0509978
104	mmu-miR-497-5p	1.29412	0.185739	0.0613438
105	mmu-miR-1895	1.10216	0.350692	0.832183
106	mmu-let-7k	3.20811	2.0402	0.00134147
107	mmu-miR-1839-5p	1.25789	0.182819	0.200737
108	mmu-miR-361-5p	1.02193	0.0799703	0.309038
109	mmu-miR-486-3p	0.98936	0.0982083	0.674024
110	mmu-miR-762	1.04345	0.50685	0.245048
111	mmu-miR-106b-5p	0.936229	0.394066	0.346418
112	mmu-miR-132-3p	0.986665	0.31623	0.564133
113	mmu-miR-30e-5p	1.43215	0.350099	0.107046
114	mmu-miR-20a-5p	1.1482	0.319425	0.467119
115	mmu-miR-10a-5p	1.41175	0.494933	0.168705
116	mmu-miR-434-3p	1.22087	0.710596	0.69753
117	mmu-miR-7007-5p	0.968959	0.329693	0.666965
118	mmu-miR-6923-5p	3.84639	2.40209	0.0585518
119	mmu-miR-181b-5p	1.06882	0.165188	0.0481238
120	mmu-miR-7044-5p	0.641054	0.283628	0.114946
121	mmu-miR-8119	5.55386	4.00719	0.00212146
122	mmu-miR-199a-5p	0.949994	0.2274	0.0451707
123	mmu-miR-676-3p	1.0718	0.117469	0.433651
124	mmu-miR-130a-3p	1.22514	0.184022	0.129555
125	mmu-miR-133a-5p	1.10298	0.236266	0.650868
126	mmu-miR-139-5p	1.02781	0.18828	0.912994
127	mmu-miR-3072-5p	0.785995	0.142701	0.24904
128	mmu-miR-221-3p	1.16174	0.166512	0.190897
129	mmu-miR-744-5p	1.09363	0.251324	0.637428
130	mmu-miR-7033-5p	0.591752	0.284142	0.0421257
131	mmu-miR-151-3p	0.989738	0.143309	0.706409
132	mmu-miR-690	1.02002	0.347567	0.950424
133	mmu-miR-15a-5p	1.58547	0.860324	0.194974
134	mmu-miR-5112	0.661984	0.163756	0.0116693
135	mmu-miR-146a-5p	1.49023	0.415898	0.215568
136	mmu-mir-320	1.11451	0.145849	0.17034
137	mmu-miR-7040-5p	0.828624	0.396504	0.402263
138	mmu-miR-7056-5p	2.13033	0.808184	0.166472
139	mmu-miR-3102-5p.2-5p	1.27845	0.389712	0.45434
140	mmu-miR-3107-3p	1.02228	0.179564	0.967642
141	mmu-miR-7081-5p	0.915558	1.12524	0.111102
142	mmu-miR-222-3p	1.10824	0.259797	0.447141
143	mmu-mir-139	1.27319	0.747495	0.43517
144	mmu-miR-5100	0.894978	0.0772181	0.174055
145	mmu-miR-7025-5p	2.07803	0.906493	0.00244778
146	mmu-miR-7016-5p	5.33496	4.50275	0.0785761
147	mmu-miR-674-3p	3.48359	3.22822	0.00913793
148	mmu-miR-541-5p	1.1227	0.134256	0.170016
149	mmu-miR-194-5p	1.00545	0.280773	0.739462
150	mmu-miR-22-5p	1.6428	0.612872	0.222072
151	mmu-miR-1231-5p	3.49015	2.02249	0.0752598
152	mmu-miR-6368	1.19802	0.328641	0.542521
153	mmu-miR-19b-3p	1.30609	0.68669	0.463478
154	mmu-miR-30e-3p	1.28564	0.685223	0.635223
155	mmu-miR-6898-5p	0.731154	0.257232	0.250884
156	mmu-miR-127-3p	1.0901	0.380853	0.934887
157	mmu-miR-7118-5p	1.12625	0.193382	0.490641
158	mmu-miR-299a-5p	3.54957	3.00424	0.308164
159	mmu-miR-28a-3p	0.826928	0.33109	0.394912
160	mmu-miR-7671-3p	1.42031	0.601643	0.424521
161	mmu-miR-671-5p	0.534499	0.158658	0.0498498
162	mmu-miR-329-3p	1.23844	0.650801	0.471223
163	mmu-miR-423-5p	1.43022	0.581838	0.414723
164	mmu-miR-351-5p	0.935137	0.1886	0.431033
165	mmu-miR-7222-3p	0.671552	0.129684	0.0568447
166	mmu-miR-6981-5p	1.72042	0.529989	0.149078
167	mmu-miR-7047-5p	2.01725	1.51745	0.155669
168	mmu-miR-3473b	1.06622	0.252702	0.789028
169	mmu-miR-192-5p	0.864586	0.449782	0.295756
170	mmu-miR-106a-5p	0.760296	0.365175	0.00801181
171	mmu-miR-5099	3.75606	2.21976	0.122321
172	mmu-miR-6944-5p	0.936324	0.340361	0.5519
173	mmu-miR-203-3p	3.1824	1.62211	0.117598
174	mmu-miR-487b-3p	0.892063	0.504274	0.68348
175	mmu-mir-361	1.14217	0.515106	0.252458
176	mmu-miR-7016-3p	2.99845	1.06058	0.0859378
177	mmu-miR-30c-2-3p	0.992177	0.0960961	0.893502
178	mmu-miR-1931	2.18132	1.14214	0.265846
179	mmu-miR-3102-5p	0.668405	0.373464	0.293573
180	mmu-miR-501-3p	0.87584	0.423111	0.281442
181	mmu-miR-27b-5p	1.21255	0.349137	0.392242
182	mmu-miR-6975-5p	0.826754	0.346692	0.38831
183	mmu-miR-1247-3p	1.37315	0.828833	0.543235
184	mmu-miR-17-3p	3.05232	1.54112	0.0194413
185	mmu-miR-6240	1.14338	0.519319	0.767633
186	mmu-miR-615-3p	1.76068	1.92336	0.673594
187	mmu-miR-705	0.965091	0.227079	0.818896
188	mmu-miR-1198-5p	1.10246	0.205219	0.450857
189	mmu-miR-34a-5p	1.69168	0.677054	0.0566832
190	mmu-miR-7686-5p	0.368755	0.241291	0.0713872
191	mmu-miR-181d-5p	1.25918	0.15014	0.0821448
192	mmu-miR-411-5p	1.9741	1.62041	0.492341
193	mmu-miR-451a	3.67024	2.15117	0.202785
194	mmu-miR-7648-3p	1.00809	0.5485	0.533301
195	mmu-miR-193a-5p	1.17518	0.349589	0.688417
196	mmu-miR-30b-3p	1.72756	1.10625	0.532667
197	mmu-miR-423-3p	1.65541	1.1754	0.581432
198	mmu-miR-7070-5p	2.01852	1.3696	0.418151
199	mmu-miR-500-3p	1.26673	0.53689	0.800937
200	mmu-miR-3104-5p	0.942354	0.698873	0.599757
201	mmu-miR-425-5p	1.02591	0.273463	0.816948
202	mmu-miR-485-5p	1.62054	0.469271	0.0484611
203	mmu-miR-877-5p	1.88178	0.457725	0.0544974
204	mmu-miR-30c-1-3p	1.49317	0.926581	0.491405
205	mmu-miR-322-5p	2.32157	1.54765	0.0494953
206	mmu-miR-6980-5p	2.21386	1.40561	0.417255
207	mmu-miR-193b-5p	1.0494	0.232366	0.705679
208	mmu-miR-346-3p	1.03911	0.526721	0.37363
209	mmu-mir-151	0.89976	0.356212	0.421846
210	mmu-miR-652-3p	1.00463	0.0474988	0.9186
211	mmu-miR-339-5p	1.04455	0.63955	0.614298
212	mmu-miR-345-5p	0.981033	0.485195	0.689423
213	mmu-miR-7085-5p	0.782161	0.299574	0.0236844
214	mmu-miR-708-5p	1.18148	0.963615	0.573101
215	mmu-miR-8100	2.15214	0.917264	0.0222257
216	mmu-miR-532-3p	1.20165	0.830529	0.936912
217	mmu-miR-196b-5p	2.30222	1.2372	0.282211
218	mmu-miR-1981-5p	1.05965	0.217961	0.847522
219	mmu-miR-28a-5p	1.07728	0.3157	0.890552
220	mmu-miR-499-5p	3.84643	4.0652	0.409107
221	mmu-miR-484	3.1303	2.57098	0.0931383
222	mmu-miR-532-5p	1.02259	0.259345	0.79854
223	mmu-miR-7005-5p	3.35034	2.94862	0.00124729
224	mmu-miR-324-5p	1.14472	0.263605	0.633357
225	mmu-miR-299b-5p	2.66983	1.41102	0.144764
226	mmu-miR-125b-1-3p	2.93576	1.40701	0.0776442
227	mmu-miR-7658-5p	1.18757	0.667218	0.7346
228	mmu-miR-6769b-5p	0.777676	0.121928	0.0517209
229	mmu-miR-7018-5p	0.580655	0.42667	0.103763
230	mmu-miR-503-5p	2.36771	1.12831	0.250556
231	mmu-miR-6906-5p	1.73378	0.828481	0.382425
232	mmu-miR-3620-5p	1.03284	0.56332	0.55427
233	mmu-miR-433-3p	2.15339	1.63344	0.683334
234	mmu-miR-3473e	1.00548	0.184304	0.835625
235	mmu-miR-505-5p	1.46413	0.420439	0.0568309
236	mmu-miR-23a-5p	0.949156	0.090132	0.427508
237	mmu-miR-29b-2-5p	1.93141	0.97904	0.221453
238	mmu-miR-7665-5p	2.68919	1.5866	0.271204
239	mmu-miR-7030-5p	2.63456	1.30853	0.054088
240	mmu-mir-465c-2	1.18317	1.36495	0.310624
240	mmu-mir-465c-1	1.18317	1.36495	0.310624
242	mmu-miR-21a-5p	2.09815	1.95148	0.695047
243	mmu-miR-23b-5p	2.04931	1.99591	0.568822
244	mmu-miR-139-3p	0.997086	0.223601	0.73034
245	mmu-miR-7235-5p	2.08742	1.3003	0.308479
246	mmu-miR-7666-3p	0.628133	0.435535	0.3643
247	mmu-miR-677-3p	1.34928	0.980904	0.703116
248	mmu-miR-210-3p	1.548	1.31753	0.734696
249	mmu-miR-26b-5p	2.18443	1.04081	0.290646
250	mmu-miR-6970-5p	0.561198	0.160612	0.0223845
251	mmu-miR-6239	1.816	1.51862	0.637723
252	mmu-miR-7011-5p	1.25052	0.441727	0.745835
253	mmu-miR-337-5p	0.973829	0.208285	0.555384
254	mmu-miR-6973b-5p	0.746224	0.729886	0.625393
255	mmu-miR-342-5p	1.4685	1.02569	0.753774
256	mmu-miR-338-5p	1.77287	1.2814	0.712876
257	mmu-miR-125a-3p	0.727824	0.176012	0.0951672
258	mmu-miR-7069-5p	1.38	0.480052	0.348678
259	mmu-miR-1249-5p	2.68329	2.02473	0.275492
260	mmu-miR-1894-3p	1.1034	0.925393	0.330788
261	mmu-miR-146b-5p	1.83538	0.64441	0.268397
262	mmu-miR-6349	1.1482	0.281888	0.426216
263	mmu-miR-7088-5p	0.964292	0.341276	0.89281
264	mmu-miR-345-3p	1.35736	0.98251	0.622478
265	mmu-miR-98-5p	2.1554	1.24705	0.326962
266	mmu-miR-5110	1.22507	0.754149	0.865073
267	mmu-miR-6953-5p	1.61256	0.73185	0.0463173
268	mmu-miR-7080-5p	1.2349	0.714827	0.554703
269	mmu-miR-212-3p	0.764506	0.270229	0.294248
270	mmu-miR-106b-3p	2.65794	3.28008	0.976479
271	mmu-miR-1941-5p	2.20882	0.853351	0.11279
272	mmu-miR-7072-5p	0.903164	0.38166	0.557091
273	mmu-miR-134-5p	0.653546	0.297182	0.29027
274	mmu-let-7j	1.63096	0.733645	0.283242
275	mmu-miR-138-5p	1.64723	0.770406	0.432491
276	mmu-miR-7221-3p	1.31543	0.653348	0.851233
277	mmu-miR-494-3p	1.88224	1.43041	0.60193
278	mmu-miR-7046-5p	1.29901	0.789893	0.708567
279	mmu-miR-199b-5p	0.977088	0.500584	0.578407
280	mmu-miR-20b-5p	0.935975	0.689953	0.750365
281	mmu-miR-204-3p	1.88027	0.702777	0.196254
282	mmu-miR-6347	1.35849	0.808741	0.759378
283	mmu-mir-484	1.09109	0.937798	0.782309
284	mmu-miR-15a-3p	0.910921	0.583271	0.450374
285	mmu-miR-3473g	1.65455	0.566864	0.251317
286	mmu-miR-204-5p	2.21324	1.50487	0.394781
287	mmu-miR-7048-5p	0.768382	0.231924	0.38301
288	mmu-miR-700-3p	1.18733	1.09106	0.8343
289	mmu-mir-7032	1.43379	0.691146	0.290864
290	mmu-miR-7052-5p	1.7006	1.12204	0.476512
291	mmu-miR-664-5p	1.98018	2.04425	0.930386
292	mmu-miR-29c-3p	1.76887	0.688629	0.288985
293	mmu-miR-6973a-5p	1.36987	0.752267	0.285342
294	mmu-miR-7238-5p	1.40578	0.43642	0.32834
295	mmu-miR-1843a-5p	2.22157	0.681436	0.117236
296	mmu-miR-7036-5p	0.919419	0.520089	0.200362
297	mmu-miR-6244	2.29833	0.974825	0.201835
298	mmu-miR-3572-5p	0.84707	0.400515	0.438075
299	mmu-miR-6937-5p	0.772868	0.250182	0.214965
300	mmu-miR-28c	1.59271	0.267347	0.0512204
301	mmu-miR-489-3p	1.38828	0.375565	0.167357
302	mmu-miR-27a-5p	1.64789	0.488446	0.232724
303	mmu-miR-421-3p	1.63238	0.725917	0.266497
304	mmu-miR-181a-2-3p	1.6285	1.71838	0.893703
305	mmu-miR-7003-5p	1.65613	0.504091	0.210559
306	mmu-miR-7662-3p	1.4862	0.544194	0.354452
307	mmu-miR-667-5p	1.46996	0.683743	0.360539
308	mmu-miR-3569-5p	2.04381	0.506676	0.0202931
309	mmu-miR-7001-5p	1.12404	0.471394	0.864905
310	mmu-mir-2861	0.774131	0.280415	0.147413
311	mmu-miR-365-1-5p	0.768152	0.246737	0.313128
312	mmu-miR-140-5p	1.8423	1.64744	0.773096
313	mmu-miR-466i-5p	1.66133	0.682111	0.265629
314	mmu-miR-6921-5p	1.67088	0.491173	0.07551
315	mmu-miR-574-5p	1.55997	0.371606	0.183017
316	mmu-miR-6958-3p	1.66381	0.472099	0.137335
317	mmu-mir-125b-1	0.917365	0.175639	0.489665
318	mmu-miR-195a-3p	0.907118	0.230093	0.610441
319	mmu-miR-5135	1.45187	0.763116	0.636794
320	mmu-miR-150-3p	1.41753	0.817579	0.718249
321	mmu-miR-7038-3p	1.88962	0.575053	0.0483922
322	mmu-miR-409-5p	1.39366	0.37737	0.0914633
323	mmu-mir-8112	0.785361	0.124514	0.169912
324	mmu-miR-29b-1-5p	1.57582	1.02395	0.785223
325	mmu-miR-669m-5p	1.55117	0.405173	0.0879826
325	mmu-miR-466m-5p	1.55117	0.405173	0.0879826
327	mmu-miR-99b-3p	1.0355	0.586179	0.614015
328	mmu-mir-449b	1.465	0.547852	0.228738
329	mmu-miR-542-5p	1.41552	0.47295	0.231604
330	mmu-miR-214-5p	1.63761	0.697045	0.404389
331	mmu-miR-18a-5p	0.679014	0.286148	0.279679
332	mmu-miR-300-3p	1.40078	0.509577	0.451614
333	mmu-miR-669c-5p	0.909124	0.496112	0.646278
334	mmu-miR-127-5p	1.78467	0.901176	0.367966
335	mmu-miR-6923-3p	0.923254	0.3263	0.653572
336	mmu-miR-6926-5p	1.37483	0.80461	0.601276
337	mmu-miR-1906	0.885984	0.275838	0.57627
338	mmu-miR-3057-5p	1.4012	0.541041	0.528307
339	mmu-miR-362-5p	1.30711	0.694286	0.743409
340	mmu-miR-326-5p	1.48511	0.365829	0.225392
341	mmu-miR-7216-5p	1.4133	0.458627	0.329174
342	mmu-miR-7653-5p	1.23444	0.351391	0.540186
343	mmu-miR-5121	0.877396	0.319736	0.330915
344	mmu-miR-188-5p	1.43843	0.549112	0.0494813
345	mmu-miR-92b-3p	1.16529	0.383915	0.443235
346	mmu-miR-6965-5p	1.45694	0.693322	0.594744
347	mmu-miR-143-5p	0.668569	0.216215	0.140762
348	mmu-miR-466f	1.42725	0.287771	0.0348896
349	mmu-miR-539-5p	1.63335	1.18771	0.632427
350	mmu-miR-7a-1-3p	1.31372	0.560729	0.525342
351	mmu-miR-667-3p	0.854143	0.227259	0.263563
352	mmu-mir-8101	0.74431	0.345009	0.36299
353	mmu-miR-5132-5p	1.40297	0.608826	0.280102
354	mmu-miR-511-3p	1.16345	0.268593	0.600959
355	mmu-miR-193a-3p	1.58949	0.55482	0.266428
356	mmu-miR-1907	1.57039	0.465052	0.0180124
357	mmu-miR-1306-3p	1.01276	0.578198	0.728209
358	mmu-miR-381-3p	1.00045	0.549451	0.162942
359	mmu-mir-1839	1.00441	0.561529	0.195862
360	mmu-miR-297a-5p	1.34128	0.469903	0.19
361	mmu-miR-330-3p	1.24418	0.481236	0.553384
362	mmu-miR-322-3p	1.34214	0.967405	0.920981
363	mmu-mir-7684	1.39347	0.252743	0.18706
364	mmu-miR-1894-5p	1.15634	0.221808	0.0424629
365	mmu-mir-677	0.670738	0.251673	0.178186
366	mmu-miR-7669-3p	0.997054	0.410053	0.934333
367	mmu-miR-6914-5p	1.21988	0.482058	0.636354
368	mmu-miR-8109	0.651846	0.235034	0.183724
369	mmu-miR-6971-5p	1.34091	0.402962	0.245126
370	mmu-miR-671-3p	1.13577	0.221114	0.29677
371	mmu-miR-3082-5p	1.3544	0.190288	0.0150067
372	mmu-miR-34c-3p	0.845062	0.354971	0.357811
373	mmu-mir-6915	1.61034	0.774235	0.293252
374	mmu-miR-331-3p	1.39751	0.364787	0.29563
375	mmu-miR-92b-5p	1.39489	0.272702	0.117296
376	mmu-miR-16-1-3p	1.35978	0.844493	0.677568
377	mmu-miR-7116-5p	1.35395	0.750529	0.704992
378	mmu-miR-665-5p	1.48458	0.492508	0.339723
379	mmu-miR-466h-3p	0.784873	0.37512	0.355977
380	mmu-mir-28a	1.18902	0.32125	0.600479
381	mmu-mir-5133	1.31439	0.327414	0.0785857
382	mmu-mir-5099	1.52716	0.52551	0.315541
383	mmu-miR-6978-5p	1.37828	0.221925	0.0947844
384	mmu-miR-351-3p	1.45721	0.348962	0.2144
385	mmu-miR-7019-5p	1.36178	0.625651	0.617953
386	mmu-miR-874-3p	0.853513	0.230575	0.0622519
387	mmu-miR-6989-5p	1.30906	0.334315	0.325992
388	mmu-miR-1982-5p	0.798419	0.173872	0.351148
389	mmu-miR-6391	1.40312	0.338382	0.130545
390	mmu-miR-296-5p	1.33232	0.426262	0.121881
391	mmu-miR-6909-5p	1.21054	0.426951	0.817689
392	mmu-miR-190a-3p	0.732974	0.112612	0.0828977
393	mmu-miR-504-5p	1.19585	0.536811	0.671819
394	mmu-miR-7091-5p	0.674226	0.275192	0.194282
395	mmu-miR-1940	1.02296	0.539363	0.72535
396	mmu-miR-3060-3p	0.681443	0.100817	0.102478
397	mmu-miR-466f-5p	1.2766	0.656466	0.697617
398	mmu-mir-140	0.865512	0.0790989	0.0732428
399	mmu-miR-1188-5p	1.65596	0.85636	0.323652
400	mmu-mir-3971	1.3092	0.334663	0.22088
401	mmu-miR-7012-5p	0.844257	0.237182	0.22183
402	mmu-mir-466f-1	0.889483	0.197151	0.574459
403	mmu-miR-3098-5p	0.676118	0.200424	0.203326
404	mmu-miR-1934-3p	1.2259	0.663593	0.926033
405	mmu-miR-6982-5p	0.845999	0.261546	0.288781
406	mmu-miR-466h-5p	1.45206	0.470586	0.150412
407	mmu-mir-7226	1.50353	0.710711	0.121378
408	mmu-mir-23a	1.39773	0.286191	0.218375
409	mmu-mir-206	0.891098	0.311313	0.602029
410	mmu-miR-6997-5p	1.42164	0.509148	0.385096
411	mmu-miR-154-5p	1.4341	0.80552	0.917187
412	mmu-miR-7066-3p	0.743647	0.106725	0.0946951
413	mmu-miR-1249-3p	0.760133	0.187876	0.10444
414	mmu-miR-7687-5p	1.24495	0.231945	0.0328995
415	mmu-miR-31-3p	0.73515	0.274913	0.40932
416	mmu-mir-3069	1.48049	0.277019	0.125793
417	mmu-miR-1949	0.85511	0.211474	0.196231
418	mmu-mir-183	0.689783	0.23077	0.177437
419	mmu-miR-181d-3p	1.29929	0.488165	0.560182
420	mmu-miR-673-5p	0.778421	0.198873	0.290997
421	mmu-mir-155	0.817899	0.109321	0.0225521
422	mmu-mir-5100	1.26874	0.333998	0.115297
423	mmu-mir-6516	1.253	0.295977	0.330595
424	mmu-miR-3473d	1.21342	0.321033	0.331702
425	mmu-miR-672-5p	0.87439	0.289924	0.215615
426	mmu-miR-1946b	0.772899	0.231906	0.0741471
427	mmu-miR-5627-5p	1.41558	0.197596	0.0975375
428	mmu-mir-329	0.74747	0.17677	0.00786657
429	mmu-mir-466m	1.4187	0.533134	0.303845
430	mmu-miR-181c-5p	1.18167	0.560923	0.880339
431	mmu-miR-669d-2-3p	1.51062	0.507788	0.192292
432	mmu-miR-384-5p	0.696968	0.168093	0.193224
433	mmu-mir-143	1.30179	0.651199	0.314203
434	mmu-mir-665	1.28162	0.204635	0.244992
435	mmu-mir-152	1.37525	0.617398	0.345086
436	mmu-miR-7058-5p	1.19779	0.319644	0.596482
438	mmu-mir-124-3	0.761202	0.139466	0.23933
438	mmu-mir-124-2	0.761202	0.139466	0.23933
438	mmu-mir-124-1	0.761202	0.139466	0.23933
440	mmu-miR-451b	1.42482	0.181488	0.0185454
441	mmu-mir-185	1.15455	0.402003	0.664449
442	mmu-miR-669b-5p	1.29886	0.221793	0.0613535
443	mmu-mir-1247	0.789474	0.158024	0.1595
444	mmu-miR-6395	0.852327	0.294825	0.524653
445	mmu-miR-6911-5p	1.28186	0.537998	0.461696
446	mmu-miR-6378	0.75251	0.198912	0.194927
447	mmu-miR-7028-5p	1.26841	0.439706	0.548063
448	mmu-miR-290a-5p	0.788654	0.223356	0.397973
449	mmu-mir-181d	1.15456	0.197908	0.213572
450	mmu-miR-7679-5p	1.47865	0.295394	0.122376
451	mmu-miR-182-5p	1.26156	0.535712	0.811433
452	mmu-miR-1896	0.790778	0.160584	0.0897516
453	mmu-miR-691	0.953398	0.528551	0.74375
454	mmu-mir-8101	0.756163	0.252809	0.363353
455	mmu-miR-669f-5p	1.14224	0.191568	0.338753
456	mmu-miR-1306-5p	1.20686	0.215587	0.237718
457	mmu-miR-5624-5p	0.694151	0.151194	0.117532
458	mmu-mir-7648	0.752773	0.239015	0.205141
459	mmu-miR-344d-1-5p	1.53068	0.17839	0.0509458
460	mmu-miR-6987-5p	0.79383	0.152795	0.184042
461	mmu-miR-6949-5p	1.02936	0.423465	0.639036
462	mmu-mir-1896	1.45136	0.228438	0.0449299
463	mmu-miR-1946a	0.897393	0.224918	0.342944
464	mmu-miR-698-5p	1.31791	0.293409	0.345515
465	mmu-miR-7015-5p	1.27454	0.49726	0.531392
466	mmu-miR-7682-3p	1.42165	0.56243	0.463135
467	mmu-miR-546	1.35801	0.147635	0.100013
468	mmu-miR-668-5p	1.10848	0.3274	0.813265
469	mmu-miR-7119-3p	1.411	0.149232	0.0652155
470	mmu-miR-483-5p	1.01603	0.349071	0.842834
471	mmu-miR-5113	1.23777	0.421701	0.605363
472	mmu-mir-5126	0.812836	0.157187	0.183177
473	mmu-miR-6931-3p	1.35731	0.382872	0.204935
474	mmu-miR-3475-5p	1.33137	0.19753	0.167937
475	mmu-mir-299a	1.25123	0.198874	0.0348282
476	mmu-mir-7080	0.799476	0.224715	0.346866
477	mmu-mir-23b	0.899576	0.23301	0.0421329
478	mmu-miR-183-5p	1.4147	0.422363	0.139419
479	mmu-let-7b	1.30834	0.235625	0.20138
480	mmu-mir-669f	0.721254	0.232246	0.232826
481	mmu-miR-7010-3p	1.41122	0.299562	0.0981607
482	mmu-miR-669l-5p	1.43583	0.456158	0.344364
483	mmu-mir-6368	0.762468	0.175735	0.219422
484	mmu-miR-3087-5p	1.25837	0.147283	0.00206808
485	mmu-miR-3100-5p	1.14998	0.338451	0.615865
486	mmu-miR-425-3p	0.808507	0.211324	0.416737
487	mmu-miR-7050-5p	0.92891	0.353712	0.38662
488	mmu-miR-744-3p	1.3642	0.254994	0.149954
489	mmu-miR-6940-5p	1.35255	0.415311	0.319705
490	mmu-miR-327	1.39347	0.346229	0.316082
491	mmu-mir-1956	0.781787	0.156741	0.107337
492	mmu-mir-146a	1.39119	0.26875	0.161777
493	mmu-miR-6976-3p	1.30835	0.682766	0.625519
494	mmu-mir-6986	0.778648	0.203108	0.0406674
495	mmu-miR-695	0.823306	0.236873	0.193478
496	mmu-miR-5132-3p	0.827863	0.228329	0.409165
497	mmu-miR-7024-5p	0.798483	0.186433	0.19637
498	mmu-miR-219b-5p	0.827232	0.231503	0.4211
499	mmu-mir-678	0.740083	0.215481	0.326842
500	mmu-miR-3620-3p	1.1818	0.366807	0.665848
501	mmu-miR-1893	1.13383	0.435757	0.629261
502	mmu-mir-295	0.699483	0.169825	0.0107254
503	mmu-miR-129b-3p	1.28998	0.140735	0.110162
504	mmu-mir-7224	1.41322	0.177147	0.0548598
505	mmu-mir-5622	0.840789	0.288456	0.339521
506	mmu-mir-511	0.911193	0.206949	0.505757
507	mmu-miR-7020-5p	1.23685	0.559931	0.892368
508	mmu-miR-673-3p	0.934175	0.314894	0.738675
509	mmu-miR-467f	1.27904	0.586518	0.55187
510	mmu-mir-17	1.30074	0.264253	0.146924
511	mmu-mir-7003	0.823411	0.175059	0.161142
512	mmu-miR-7677-5p	1.35375	0.325522	0.298253
513	mmu-miR-6937-3p	0.791883	0.285231	0.207957
514	mmu-miR-6516-5p	1.20939	0.483145	0.579743
515	mmu-miR-3081-5p	0.962916	0.420119	0.887579
516	mmu-mir-297c	0.756807	0.131517	0.166752
517	mmu-miR-6960-5p	0.786027	0.172748	0.218543
518	mmu-miR-6388	1.46148	0.23885	0.0654454
519	mmu-miR-210-5p	0.886436	0.178139	0.322528
520	mmu-miR-3090-5p	1.25956	0.303773	0.0333835
521	mmu-miR-7075-5p	1.28947	0.486283	0.551467
522	mmu-miR-7218-3p	0.800911	0.176739	0.263632
523	mmu-miR-5622-3p	1.00093	0.2276	0.904472
524	mmu-mir-6924	1.44999	0.387717	0.226809
525	mmu-miR-466f-3p	1.35741	0.220805	0.143357
526	mmu-miR-6402	1.26316	0.266523	0.38515
527	mmu-miR-702-5p	1.13766	0.158785	0.0560698
528	mmu-miR-3109-3p	1.49105	0.60986	0.38181
529	mmu-miR-335-5p	0.988895	0.322705	0.617229
530	mmu-mir-125b-1	1.26361	0.365825	0.408099
531	mmu-miR-5622-5p	0.963446	0.341151	0.627176
532	mmu-mir-92b	1.14452	0.500833	0.854081
533	mmu-miR-296-3p	1.11344	0.42637	0.799911
534	mmu-mir-3113	1.23005	0.319709	0.351035
535	mmu-mir-346	0.780632	0.149117	0.203291
536	mmu-miR-675-3p	1.07618	0.362668	0.828437
537	mmu-mir-25	1.23969	0.262286	0.294354
538	mmu-mir-1249	0.742291	0.204279	0.152928
539	mmu-miR-3968	1.41481	0.496438	0.122697
540	mmu-miR-7004-3p	0.801098	0.129492	0.138294
541	mmu-miR-381-5p	1.18224	0.584573	0.678978
542	mmu-miR-1901	0.754825	0.120652	0.0933292
543	mmu-miR-1951	1.25568	0.112226	0.0211039
544	mmu-miR-324-3p	1.12729	0.291022	0.647991
545	mmu-miR-1897-5p	0.854785	0.242175	0.118061
546	mmu-miR-665-3p	1.24086	0.188698	0.19527
547	mmu-miR-669p-5p	0.848931	0.121937	0.333108
547	mmu-miR-669a-5p	0.848931	0.121937	0.333108
549	mmu-miR-669n	1.28384	0.55522	0.724454
550	mmu-mir-6354	0.783879	0.181187	0.1009
551	mmu-miR-5134-5p	1.21813	0.321163	0.372638
552	mmu-miR-101b-3p	1.23215	0.22314	0.202541
553	mmu-miR-5123	0.825127	0.177191	0.389334
554	mmu-mir-7655	1.41738	0.748471	0.421862
555	mmu-miR-3969	1.25769	0.231264	0.292886
556	mmu-mir-181d	1.18734	0.251333	0.43299
557	mmu-miR-1955-5p	1.43848	0.588421	0.410162
558	mmu-miR-874-5p	1.19571	0.299048	0.305588
559	mmu-miR-299b-3p	1.34665	0.642975	0.487531
560	mmu-miR-1904	0.692004	0.147348	0.0069388
561	mmu-miR-6899-5p	0.851311	0.220791	0.484962
562	mmu-mir-3091	1.47179	0.279035	0.0348676
563	mmu-let-7b	1.19854	0.255258	0.373854
564	mmu-let-7d	0.883713	0.233724	0.383947
565	mmu-miR-7051-5p	0.894265	0.326325	0.208256
566	mmu-mir-7217	0.939769	0.37827	0.452004
567	mmu-mir-676	1.19451	0.181893	0.0140397
568	mmu-miR-223-3p	0.905913	0.327558	0.594448
569	mmu-miR-7053-5p	1.05706	0.263089	0.858239
570	mmu-mir-362	1.54026	0.491168	0.276642
572	mmu-mir-467a-6	1.16072	0.292716	0.580952
572	mmu-mir-467a-3	1.16072	0.292716	0.580952
572	mmu-mir-467a-10	1.16072	0.292716	0.580952
574	mmu-miR-148b-3p	1.31702	0.280611	0.316
575	mmu-miR-5127	0.844162	0.198468	0.289124
576	mmu-miR-592-5p	1.2897	0.393064	0.345822
577	mmu-miR-6993-5p	0.783142	0.110795	0.20382
578	mmu-miR-1981-3p	1.22633	0.139078	0.178726
579	mmu-mir-344h-2	1.23664	0.354672	0.433237
579	mmu-mir-344h-1	1.23664	0.354672	0.433237
581	mmu-miR-146b-3p	1.23022	0.482105	0.573244
582	mmu-mir-3068	0.872158	0.253933	0.502769
583	mmu-miR-465a-5p	1.49259	0.476066	0.271111
584	mmu-miR-431-5p	1.19919	0.339864	0.107914
585	mmu-mir-6236	1.14706	0.293798	0.651604
586	mmu-miR-6409	1.23367	0.669503	0.90063
587	mmu-miR-29b-3p	1.2295	0.492658	0.178615
588	mmu-mir-142	0.79148	0.258568	0.41236
589	mmu-miR-6907-5p	0.843919	0.163305	0.13595
590	mmu-mir-8105	0.833971	0.128369	0.271559
591	mmu-mir-466f-4	1.28126	0.203536	0.156212
592	mmu-mir-450a-2	0.792451	0.1714	0.047173
593	mmu-mir-7050	1.37544	0.230451	0.166693
594	mmu-miR-467c-3p	1.27759	0.325185	0.392324
595	mmu-mir-190b	0.851201	0.21027	0.455741
596	mmu-mir-5121	0.858844	0.295901	0.390849
597	mmu-miR-3057-3p	0.901915	0.145904	0.257689
598	mmu-miR-5129-3p	1.22377	0.245285	0.00965933
599	mmu-miR-34b-3p	0.859665	0.269634	0.5538
600	mmu-miR-504-3p	1.03303	0.338469	0.730282
601	mmu-miR-7667-5p	0.789336	0.142127	0.256966
602	mmu-miR-615-5p	0.68641	0.0432035	0.0144215
603	mmu-miR-7029-3p	1.41113	0.251176	0.197096
604	mmu-miR-503-3p	0.844566	0.259486	0.499097
605	mmu-miR-6972-5p	0.945939	0.193306	0.558361
606	mmu-miR-703	0.810053	0.180937	0.239045
607	mmu-miR-7211-5p	0.816218	0.108412	0.204636
608	mmu-mir-297a-4	0.835776	0.10604	0.00636289
609	mmu-mir-7061	1.16985	0.403689	0.384253
610	mmu-miR-3091-5p	0.85364	0.202605	0.243211
611	mmu-miR-499-3p	1.32009	0.275663	0.302677
612	mmu-miR-3971	0.839612	0.212711	0.351036
613	mmu-mir-466f-3	0.897672	0.20973	0.381081
614	mmu-miR-1960	1.33747	0.38985	0.23994
615	mmu-miR-598-5p	1.2099	0.268004	0.407844
616	mmu-mir-6911	1.20825	0.44204	0.0920556
617	mmu-mir-6366	0.774327	0.156928	0.185525
618	mmu-mir-3473a	1.25268	0.547699	0.652799
619	mmu-miR-130b-3p	1.2148	0.3262	0.108306
620	mmu-miR-344c-3p	0.779404	0.143392	0.214702
621	mmu-mir-6965	0.808952	0.127519	0.259819
622	mmu-miR-6934-5p	1.13905	0.335501	0.608476
623	mmu-mir-5046	0.880827	0.269507	0.427169
624	mmu-mir-210	0.852311	0.0571985	0.0975732
625	mmu-miR-1948-5p	1.23522	0.374898	0.489843
626	mmu-miR-6769b-3p	0.962551	0.238971	0.527212
627	mmu-miR-224-3p	1.2961	0.363958	0.469181
628	mmu-miR-7067-5p	0.847682	0.206865	0.144258
629	mmu-miR-6896-5p	1.21652	0.139426	0.213706
630	mmu-mir-3473f	0.930299	0.267298	0.678205
631	mmu-mir-669m-1	0.849952	0.245394	0.482618
632	mmu-mir-190a	1.33454	0.579955	0.632676
633	mmu-miR-7059-5p	0.865071	0.247563	0.451488
634	mmu-miR-6929-5p	1.25766	0.376226	0.156991
635	mmu-mir-6392	0.752092	0.18095	0.307097
636	mmu-mir-3103	1.38728	0.235285	0.0109689
637	mmu-mir-6346	0.757513	0.113962	0.0687955
638	mmu-miR-6418-5p	1.21073	0.318565	0.563201
639	mmu-miR-3474	0.866816	0.169092	0.405314
640	mmu-mir-543	1.21387	0.352147	0.601505
641	mmu-mir-145b	0.790457	0.217919	0.414789
642	mmu-mir-702	0.797878	0.115765	0.214596
643	mmu-miR-450a-1-3p	0.78434	0.0749225	0.0292722
644	mmu-miR-7578	1.30022	0.24271	0.138821
645	mmu-miR-466l-3p	1.23037	0.264686	0.12467
646	mmu-mir-7218	1.31756	0.274067	0.230811
647	mmu-mir-6948	1.24996	0.36692	0.484882
648	mmu-miR-467h	1.167	0.202537	0.24496
649	mmu-miR-7242-5p	1.32212	0.104903	0.0164598
650	mmu-mir-1258	1.26005	0.199693	0.170295
651	mmu-miR-3059-3p	0.919036	0.410376	0.212424
652	mmu-miR-5122	1.16094	0.633044	0.921453
653	mmu-mir-466g	0.785991	0.173846	0.0815169
654	mmu-miR-7213-3p	1.20517	0.323501	0.432186
655	mmu-miR-7009-5p	0.945165	0.174086	0.609444
656	mmu-mir-5131	0.764624	0.116788	0.0718895
657	mmu-miR-3072-3p	1.27621	0.119973	0.086204
658	mmu-mir-1946a	1.28072	0.200418	0.189091
659	mmu-miR-491-5p	1.04651	0.465325	0.716997
660	mmu-miR-7027-5p	0.887808	0.13712	0.0582083
661	mmu-miR-760-5p	1.23232	0.303665	0.0631985
662	mmu-mir-703	1.3209	0.373354	0.325618
663	mmu-miR-7007-3p	0.809393	0.107734	0.169946
664	mmu-mir-8091	1.20763	0.12289	0.16164
665	mmu-mir-199a-1	0.911138	0.301841	0.66528
666	mmu-miR-7084-3p	0.971823	0.396603	0.761249
667	mmu-miR-7210-3p	0.806371	0.162675	0.247129
668	mmu-miR-6361	0.738067	0.20496	0.215553
669	mmu-miR-7231-5p	0.914092	0.0930153	0.217594
670	mmu-mir-181a-1	1.29396	0.281861	0.129539
671	mmu-miR-7215-3p	0.788101	0.265303	0.216496
672	mmu-mir-3472	0.819107	0.179076	0.325091
673	mmu-miR-6939-5p	1.22754	0.165258	0.17966
674	mmu-miR-7043-5p	0.888226	0.166839	0.527413
675	mmu-mir-7043	0.828812	0.160461	0.379587
676	mmu-mir-3084-2	0.862813	0.272233	0.545151
676	mmu-mir-3084-1	0.862813	0.272233	0.545151
676	mmu-miR-669o-3p	1.14225	0.288962	0.576363
676	mmu-miR-669a-3p	1.14225	0.288962	0.576363
680	mmu-miR-8095	0.924492	0.299733	0.597414
681	mmu-miR-8116	0.839919	0.155399	0.342071
682	mmu-miR-7036b-3p	1.22301	0.230606	0.316941
683	mmu-mir-6943	0.782512	0.141917	0.135938
684	mmu-miR-6935-5p	1.29407	0.122489	0.0913844
685	mmu-miR-183-3p	1.25712	0.244971	0.29734
686	mmu-miR-3058-3p	0.851737	0.180201	0.218889
687	mmu-mir-98	0.86329	0.246301	0.35676
688	mmu-mir-7002	1.2592	0.191059	0.149749
689	mmu-mir-350	1.20091	0.111022	0.171558
690	mmu-miR-7115-5p	0.858318	0.165917	0.456237
691	mmu-miR-467b-3p	0.943017	0.49178	0.570672
692	mmu-mir-412	0.853346	0.257768	0.27145
693	mmu-miR-1943-5p	1.13101	0.298891	0.745982
694	mmu-mir-410	1.30613	0.394415	0.477791
695	mmu-miR-7074-5p	0.820722	0.165417	0.119035
696	mmu-miR-383-3p	0.835447	0.282956	0.431867
697	mmu-miR-669c-3p	1.25311	0.364427	0.48611
698	mmu-mir-125b-2	1.17133	0.193528	0.424309
699	mmu-mir-708	0.81764	0.183375	0.362778
700	mmu-miR-7657-5p	1.3259	0.27563	0.0251509
701	mmu-miR-7651-3p	0.789331	0.0558968	0.0136257
702	mmu-miR-3473f	1.36539	0.312149	0.112254
703	mmu-mir-1982	0.849072	0.187396	0.168092
704	mmu-miR-7093-5p	1.28823	0.299192	0.221448
705	mmu-miR-3547-3p	0.807637	0.114842	0.0425265
706	mmu-miR-7049-3p	1.24955	0.417127	0.16733
707	mmu-mir-675	0.902093	0.139115	0.520628
708	mmu-miR-7037-5p	1.1657	0.103855	0.185967
709	mmu-mir-450a-2	0.816135	0.168049	0.0591172
710	mmu-mir-27b	0.918248	0.212129	0.551636
711	mmu-miR-741-3p	1.22493	0.310471	0.407011
712	mmu-miR-3113-5p	1.28897	0.341042	0.341671
713	mmu-mir-3092	0.919026	0.178282	0.6131
714	mmu-mir-3475	1.23405	0.254239	0.00375106
715	mmu-miR-135a-2-3p	0.937909	0.0815671	0.320993
716	mmu-miR-3069-3p	1.18809	0.38863	0.295963
717	mmu-miR-7041-5p	0.775519	0.129296	0.239962
718	mmu-miR-125b-2-3p	1.1385	0.274448	0.577178
719	mmu-mir-201	0.879185	0.210424	0.475342
720	mmu-miR-6413	0.868769	0.329884	0.536748
721	mmu-mir-125b-2	1.20438	0.253934	0.505591
722	mmu-mir-5103	1.16672	0.121515	0.191612
723	mmu-mir-6379	1.43378	0.257075	0.115624
724	mmu-miR-344i	1.29814	0.387271	0.385333
725	mmu-mir-669m-2	1.2569	0.234591	0.167803
726	mmu-miR-6385	0.805811	0.202839	0.185495
727	mmu-mir-3108	0.789048	0.214378	0.195832
728	mmu-miR-6985-5p	1.28888	0.54459	0.609475
729	mmu-mir-133a-2	1.21753	0.131393	0.108344
730	mmu-miR-300-5p	0.846588	0.154437	0.27836
731	mmu-miR-375-5p	0.844589	0.307142	0.174125
732	mmu-mir-3059	1.2008	0.385736	0.294821
733	mmu-miR-1843a-3p	1.2505	0.516185	0.607237
734	mmu-mir-6921	0.7989	0.0976243	0.166264
735	mmu-miR-6904-5p	1.43056	0.40736	0.104862
736	mmu-miR-6990-3p	1.24892	0.504242	0.486157
737	mmu-mir-878	1.32593	0.318677	0.3063
738	mmu-miR-3083-3p	0.884928	0.212579	0.481134
739	mmu-mir-381	1.15427	0.438798	0.253488
740	mmu-mir-7210	0.853577	0.143522	0.00506254
741	mmu-miR-1934-5p	0.781385	0.110277	0.0788762
742	mmu-miR-6966-5p	0.84242	0.204924	0.311392
743	mmu-mir-5118	1.21745	0.313649	0.019465
744	mmu-miR-129-1-3p	1.19553	0.428001	0.341271
745	mmu-mir-1902	1.29428	0.269433	0.294184
746	mmu-mir-6370	1.22467	0.194215	0.107353
747	mmu-miR-7212-5p	1.21865	0.400202	0.522916
748	mmu-miR-669f-3p	0.834487	0.144275	0.314213
749	mmu-miR-291b-5p	0.822098	0.248547	0.331312
750	mmu-miR-700-5p	0.912554	0.174666	0.619358
751	mmu-miR-669a-3-3p	1.30686	0.149643	0.102438
752	mmu-miR-377-3p	0.781797	0.250806	0.157607
753	mmu-mir-205	0.828998	0.221441	0.160614
754	mmu-mir-7055	1.14344	0.347193	0.372314
755	mmu-miR-7008-5p	1.18348	0.251022	0.311679
756	mmu-mir-3960	0.866252	0.164492	0.370615
757	mmu-mir-379	1.22117	0.21744	0.191757
758	mmu-miR-292-3p	0.772827	0.126752	0.109925
759	mmu-miR-879-5p	0.742705	0.14277	0.0855586
760	mmu-mir-1191	0.893234	0.219963	0.210372
761	mmu-miR-675-5p	0.904247	0.173689	0.455824
762	mmu-miR-409-3p	1.14608	0.370262	0.793337
763	mmu-miR-1231-3p	1.3469	0.251798	0.208298
764	mmu-miR-758-5p	0.81211	0.120457	0.115394
765	mmu-mir-7081	1.22744	0.251406	0.0427129
766	mmu-mir-504	1.18666	0.203631	0.297421
767	mmu-mir-376c	1.27844	0.438996	0.512207
768	mmu-mir-134	1.33753	0.303922	0.196062
769	mmu-miR-6962-3p	1.2013	0.20132	0.167157
770	mmu-miR-1843b-5p	1.1529	0.29992	0.238767
771	mmu-mir-7036	0.830244	0.119124	0.248056
772	mmu-mir-6990	0.825622	0.160326	0.295125
773	mmu-mir-448	0.969861	0.271131	0.751775
774	mmu-miR-3086-5p	1.23647	0.361684	0.441332
775	mmu-mir-3063	0.850662	0.14264	0.0149289
776	mmu-miR-212-5p	0.833438	0.142418	0.137439
777	mmu-miR-666-5p	1.1468	0.086331	0.164285
778	mmu-mir-423	0.897309	0.204627	0.578112
779	mmu-miR-2183	1.1761	0.324776	0.12261
780	mmu-miR-6909-3p	0.89753	0.242132	0.231184
781	mmu-mir-6349	0.819884	0.0539434	0.031729
782	mmu-miR-1932	0.803109	0.299167	0.480944
783	mmu-mir-6361	0.789273	0.0945208	0.108793
784	mmu-miR-6934-3p	0.919434	0.280629	0.379069
785	mmu-miR-8091	0.802203	0.160885	0.0466071
786	mmu-miR-7002-5p	1.3456	0.264155	0.0437801
787	mmu-mir-1983	0.872522	0.199061	0.00410131
788	mmu-mir-381	0.992119	0.32192	0.402128
789	mmu-miR-7684-3p	1.23001	0.231168	0.405096
790	mmu-miR-6999-5p	0.875966	0.158233	0.236095
791	mmu-mir-1b	0.832204	0.202089	0.0321243
792	mmu-miR-8107	1.16831	0.307113	0.469544
793	mmu-miR-5131	1.2732	0.109422	0.0747845
794	mmu-miR-7679-3p	1.20539	0.305334	0.391197
795	mmu-mir-344-2	1.14891	0.214314	0.48968
796	mmu-mir-195a	0.873502	0.101554	0.161913
797	mmu-miR-7649-5p	0.752696	0.216392	0.278622
798	mmu-miR-7000-5p	1.30152	0.34083	0.171115
799	mmu-mir-488	1.22034	0.132614	0.186114
800	mmu-miR-18b-5p	0.781338	0.111234	0.136315
801	mmu-mir-6384	1.17609	0.167212	0.117783
802	mmu-miR-344d-3p	0.880316	0.264962	0.357004
803	mmu-miR-3061-5p	0.966461	0.323198	0.659103
804	mmu-mir-872	0.904142	0.184902	0.568441
805	mmu-miR-6926-3p	0.839072	0.28058	0.511708
806	mmu-miR-7002-3p	1.24705	0.362611	0.331563
807	mmu-mir-5110	1.19604	0.37496	0.591598
808	mmu-miR-7688-3p	1.22933	0.201135	0.156264
809	mmu-miR-145a-3p	0.744363	0.148996	0.23078
810	mmu-mir-6377	0.753629	0.113312	0.122369
811	mmu-mir-5615-1	1.31801	0.203424	0.148381
812	mmu-miR-7052-3p	1.24863	0.136958	0.115289
813	mmu-miR-1930-5p	1.14709	0.130054	0.0540879
814	mmu-mir-1843a	1.19219	0.131372	0.0417729
815	mmu-miR-495-3p	1.15986	0.19298	0.130025
816	mmu-miR-568	0.809842	0.141226	0.226749
817	mmu-mir-493	0.857912	0.239339	0.337708
818	mmu-miR-377-5p	1.29288	0.310459	0.314127
819	mmu-mir-1931	1.2236	0.134255	0.19005
820	mmu-mir-455	0.924248	0.228537	0.440073
821	mmu-mir-7005	0.84062	0.146493	0.203667
822	mmu-miR-483-3p	1.1099	0.21328	0.364648
823	mmu-mir-1964	0.828085	0.135067	0.173592
824	mmu-mir-6919	1.13599	0.0887105	0.0186094
825	mmu-miR-6929-3p	0.712929	0.120774	0.115567
826	mmu-miR-24-1-5p	0.967697	0.298079	0.697264
827	mmu-miR-6932-3p	1.21744	0.304157	0.601838
828	mmu-miR-7032-3p	0.858494	0.279734	0.230827
829	mmu-mir-326	1.18541	0.223063	0.079672
830	mmu-mir-6360	0.885071	0.235336	0.203058
831	mmu-mir-299b	0.787783	0.177244	0.272793
832	mmu-mir-669l	1.21145	0.247731	0.138084
833	mmu-mir-6926	0.891881	0.140333	0.469161
834	mmu-mir-688	0.859916	0.234196	0.234286
835	mmu-miR-6979-5p	1.31215	0.200689	0.169453
836	mmu-miR-714	0.970304	0.135367	0.797338
837	mmu-mir-532	1.11571	0.425065	0.644328
838	mmu-mir-7654	1.01772	0.36997	0.566793
839	mmu-miR-468-3p	0.922582	0.237532	0.238921
840	mmu-miR-3092-5p	1.16101	0.462445	0.680794
841	mmu-mir-6987	0.909124	0.144832	0.26123
842	mmu-miR-295-3p	1.32223	0.246611	0.193071
843	mmu-mir-6380	0.814357	0.167811	0.354468
844	mmu-miR-7224-3p	1.01276	0.470206	0.828277
845	mmu-mir-7053	0.844153	0.139956	0.128129
846	mmu-mir-7227	0.829841	0.126458	0.240813
847	mmu-mir-467c	0.894608	0.16416	0.286129
848	mmu-miR-6927-5p	1.17818	0.418381	0.467186
849	mmu-mir-6971	0.87008	0.172901	0.167325
850	mmu-mir-1a-2	1.1594	0.144064	0.0251658
851	mmu-mir-704	1.25559	0.525255	0.4965
852	mmu-miR-6988-5p	1.11149	0.250428	0.675468
853	mmu-mir-3071	1.19279	0.141467	0.129258
854	mmu-miR-1b-5p	0.848469	0.17525	0.284173
855	mmu-miR-467a-5p	1.23439	0.196	0.144177
856	mmu-mir-365-2	0.858431	0.0900954	0.137616
857	mmu-mir-149	1.11006	0.198344	0.57171
858	mmu-miR-3065-3p	0.89353	0.250116	0.613157
859	mmu-mir-6954	0.829341	0.163071	0.0807266
860	mmu-mir-7042	0.888175	0.18838	0.288074
861	mmu-mir-6968	1.28863	0.215764	0.125115
862	mmu-miR-7045-3p	1.1381	0.530889	0.964438
863	mmu-miR-7657-3p	1.19287	0.530958	0.648804
864	mmu-miR-429-3p	0.724595	0.170145	0.197469
865	mmu-miR-5119	0.822823	0.0868249	0.187063
866	mmu-mir-670	0.869166	0.198225	0.461418
867	mmu-mir-7665	0.86333	0.171501	0.404839
868	mmu-miR-802-3p	1.32711	0.341681	0.331711
869	mmu-mir-6989	0.828339	0.187014	0.382847
870	mmu-miR-7062-5p	0.835899	0.154913	0.0570916
871	mmu-mir-485	1.13912	0.124437	0.226087
872	mmu-mir-9-3	0.880358	0.130322	0.324285
873	mmu-mir-496b	0.856747	0.219816	0.284264
874	mmu-miR-144-5p	0.852136	0.144166	0.249194
875	mmu-miR-6359	1.23698	0.171182	0.00165913
876	mmu-miR-5106	0.818608	0.106272	0.0187135
877	mmu-mir-6936	1.2993	0.140313	0.0616013
878	mmu-mir-7064	1.20212	0.352783	0.390236
879	mmu-mir-466b-1	1.2128	0.269851	0.275013
880	mmu-mir-5615-2	0.885043	0.292229	0.58686
881	mmu-mir-6357	1.22704	0.183094	0.123657
882	mmu-miR-184-3p	0.884863	0.267966	0.603454
883	mmu-mir-505	1.25443	0.183287	0.13773
884	mmu-miR-496b	1.31978	0.330201	0.136655
885	mmu-miR-196b-3p	0.99958	0.301191	0.755505
886	mmu-mir-299b	0.850443	0.2823	0.313691
887	mmu-miR-3067-3p	0.915843	0.244214	0.503679
888	mmu-mir-500	0.843596	0.151188	0.368988
889	mmu-mir-212	0.894403	0.200496	0.220288
890	mmu-miR-6990-5p	1.21557	0.217983	0.0527871
891	mmu-mir-6350	1.27549	0.252288	0.128853
892	mmu-mir-302b	1.32801	0.290849	0.324586
893	mmu-miR-7070-3p	0.785573	0.140657	0.0260529
894	mmu-miR-344-5p	1.25221	0.238515	0.283986
895	mmu-mir-3079	0.88336	0.201397	0.476776
896	mmu-miR-192-3p	0.838785	0.243175	0.496603
897	mmu-mir-3112	0.79284	0.177363	0.291408
898	mmu-miR-290b-3p	1.15304	0.269169	0.51711
899	mmu-mir-5112	1.23315	0.20565	0.271266
900	mmu-mir-7659	1.27096	0.19185	0.185144
901	mmu-mir-7216	1.1876	0.0411599	0.00683578
902	mmu-miR-883b-3p	0.825323	0.10775	0.126392
903	mmu-miR-7233-3p	1.20499	0.430629	0.55062
904	mmu-mir-378d	0.882372	0.180641	0.418077
905	mmu-mir-129b	1.14455	0.118536	0.298587
906	mmu-miR-339-3p	0.804509	0.0986227	0.0949211
907	mmu-mir-6365	0.849174	0.179884	0.422851
908	mmu-miR-3103-3p	1.30369	0.225197	0.227182
909	mmu-miR-466q	1.30472	0.327533	0.250686
910	mmu-miR-1936	0.862992	0.0257202	0.0203881
911	mmu-miR-133c	1.16313	0.350261	0.763228
912	mmu-mir-3088	0.877907	0.219917	0.350813
913	mmu-mir-6344	1.18389	0.191575	0.343502
914	mmu-mir-471	1.17775	0.247171	0.318045
915	mmu-mir-3076	0.911638	0.22033	0.59495
916	mmu-mir-421	0.919175	0.251296	0.637197
917	mmu-mir-7673	1.2151	0.154887	0.206798
918	mmu-mir-547	1.14559	0.236038	0.525359
919	mmu-miR-7042-5p	1.09628	0.291983	0.646462
920	mmu-mir-6946	0.919826	0.277353	0.250065
921	mmu-miR-298-5p	1.11718	0.299468	0.487878
922	mmu-mir-466j	1.19615	0.374628	0.605456
923	mmu-miR-3098-3p	0.848117	0.213933	0.474037
924	mmu-miR-6546-3p	0.913899	0.311746	0.349243
925	mmu-mir-133a-1	0.915755	0.238589	0.632501
926	mmu-mir-5620	0.850849	0.242854	0.293005
927	mmu-miR-7236-3p	1.28552	0.333079	0.304189
928	mmu-mir-5107	0.820971	0.156717	0.286596
929	mmu-miR-466c-5p	1.20481	0.111408	0.152323
930	mmu-miR-1982-3p	1.14915	0.220665	0.406399
931	mmu-miR-1192	0.863833	0.199206	0.404209
932	mmu-let-7e-3p	0.803466	0.050624	0.0212144
933	mmu-mir-181a-1	1.26455	0.20306	0.080801
934	mmu-miR-141-5p	0.878821	0.256212	0.543878
935	mmu-miR-7021-3p	1.26873	0.157085	0.145664
936	mmu-miR-3113-3p	0.850125	0.155174	0.415488
937	mmu-miR-6405	1.10106	0.123314	0.0973344
938	mmu-mir-1952	0.915048	0.23272	0.188986
939	mmu-miR-3068-3p	0.905571	0.197625	0.555042
940	mmu-mir-191	1.18893	0.413679	0.519789
941	mmu-miR-6956-5p	0.995714	0.308002	0.788752
942	mmu-mir-466f-2	1.16487	0.588379	0.502189
943	mmu-mir-6977	1.29325	0.393369	0.251925
944	mmu-let-7g-3p	1.1826	0.17131	0.332784
945	mmu-mir-680-2	0.804151	0.144143	0.265307
946	mmu-mir-3085	0.835873	0.163214	0.172305
947	mmu-miR-5625-3p	0.927751	0.280318	0.492682
948	mmu-mir-7686	0.839705	0.139678	0.324974
949	mmu-mir-196a-1	1.18134	0.268717	0.334395
950	mmu-miR-7675-5p	0.761968	0.109626	0.14118
951	mmu-mir-6481	0.85118	0.218835	0.308365
952	mmu-miR-7069-3p	1.10357	0.180897	0.561865
953	mmu-miR-6982-3p	1.15471	0.307406	0.433547
954	mmu-miR-7652-5p	0.799847	0.115211	0.178616
955	mmu-miR-712-5p	1.2067	0.152482	0.183508
956	mmu-mir-30f	0.870605	0.159075	0.444533
957	mmu-mir-30c-2	1.03375	0.301714	0.779807
958	mmu-mir-7086	0.924512	0.2727	0.609508
959	mmu-mir-298	0.900084	0.219269	0.516588
960	mmu-miR-201-3p	1.14103	0.320844	0.441316
961	mmu-miR-6936-5p	0.796326	0.133169	0.0852259
962	mmu-miR-7662-5p	1.23519	0.174603	0.198348
963	mmu-mir-300	0.902876	0.198288	0.610671
964	mmu-miR-3097-5p	1.15251	0.433821	0.454805
965	mmu-mir-8118	0.80177	0.138319	0.216724
966	mmu-miR-6394	1.13053	0.323926	0.375693
967	mmu-mir-764	0.90853	0.246493	0.213989
968	mmu-mir-6239	1.13241	0.197845	0.577071
969	mmu-mir-8115	0.913449	0.146702	0.230563
970	mmu-miR-219a-2-3p	0.776951	0.218857	0.216101
971	mmu-miR-7014-3p	0.834171	0.129781	0.00575314
972	mmu-miR-3085-5p	0.878896	0.125931	0.0938433
973	mmu-miR-7013-5p	0.915432	0.314357	0.503962
974	mmu-mir-5122	1.06354	0.22473	0.19388
975	mmu-miR-200a-5p	0.887965	0.24629	0.489427
976	mmu-mir-6341	1.20804	0.245395	0.334704
977	mmu-mir-1194	0.908557	0.245563	0.672111
978	mmu-mir-106b	0.814218	0.160559	0.245768
979	mmu-mir-767	1.18433	0.140956	0.26395
980	mmu-mir-192	0.818439	0.125728	0.112811
981	mmu-miR-292b-5p	0.847712	0.159498	0.22497
982	mmu-mir-375	0.875041	0.106278	0.0547297
983	mmu-miR-196a-2-3p	0.771754	0.0878586	0.0988779
984	mmu-mir-6363	0.885563	0.152238	0.331958
985	mmu-mir-19b-2	0.840428	0.111894	0.018106
986	mmu-mir-6900	0.86093	0.289897	0.543856
987	mmu-mir-680-2	0.824082	0.120985	0.0565977
988	mmu-miR-6905-3p	1.24312	0.323817	0.323452
989	mmu-miR-302d-5p	0.90119	0.0826099	0.185572
990	mmu-mir-6938	0.86409	0.19053	0.500418
991	mmu-mir-6400	0.781339	0.197933	0.00906077
992	mmu-miR-7012-3p	0.829923	0.136652	0.237705
993	mmu-mir-3569	0.737952	0.103745	0.0662979
994	mmu-miR-326-3p	1.11642	0.221967	0.204963
995	mmu-mir-194-1	0.88139	0.169637	0.489181
996	mmu-miR-6930-5p	1.11727	0.399185	0.839023
997	mmu-mir-10b	1.13529	0.110894	0.201792
998	mmu-miR-6964-3p	0.743924	0.152831	0.238072
999	mmu-miR-5133	1.12831	0.222894	0.517343
1000	mmu-miR-135a-1-3p	1.11922	0.338825	0.763608
1001	mmu-mir-7092	0.901185	0.215831	0.553126
1002	mmu-mir-6913	1.16766	0.28088	0.359762
1003	mmu-mir-1894	0.985166	0.370607	0.416945
1004	mmu-miR-3084-3p	0.901544	0.291505	0.583214
1005	mmu-miR-7222-5p	0.903154	0.249028	0.530929
1006	mmu-mir-6912	1.13477	0.130771	0.360103
1007	mmu-mir-8099-2	1.14766	0.236863	0.0164774
1007	mmu-mir-8099-1	1.14766	0.236863	0.0164774
1009	mmu-miR-7223-5p	1.30626	0.316646	0.425733
1010	mmu-mir-7656	1.17596	0.189047	0.256684
1011	mmu-miR-122-5p	1.21845	0.291459	0.350509
1012	mmu-mir-3072	1.05532	0.0807643	0.205106
1013	mmu-miR-7087-5p	0.953508	0.325675	0.721293
1014	mmu-mir-705	0.83598	0.183282	0.22201
1015	mmu-let-7c-1	0.836684	0.0837149	0.090404
1016	mmu-mir-6388	0.928024	0.190569	0.635068
1017	mmu-mir-299a	1.15473	0.376901	0.41419
1018	mmu-miR-3472	0.990699	0.229985	0.872657
1019	mmu-miR-6974-5p	1.33785	0.228149	0.175149
1021	mmu-mir-465b-2	1.19013	0.350246	0.559837
1021	mmu-mir-465b-1	1.19013	0.350246	0.559837
1021	mmu-mir-465a	1.19013	0.350246	0.559837
1023	mmu-miR-28b	0.889901	0.177477	0.446132
1024	mmu-miR-7068-3p	0.960877	0.322788	0.513519
1025	mmu-miR-96-5p	1.11752	0.51358	0.755836
1026	mmu-mir-5129	0.928979	0.152388	0.246512
1027	mmu-mir-297b	1.14196	0.230395	0.314229
1028	mmu-miR-130b-5p	0.879501	0.219954	0.414216
1029	mmu-miR-678	1.06558	0.0938136	0.545588
1030	mmu-miR-6948-5p	0.88197	0.20469	0.0801013
1031	mmu-miR-7211-3p	1.16586	0.420206	0.756861
1032	mmu-miR-471-3p	0.900332	0.18374	0.146357
1033	mmu-mir-681	1.20101	0.297707	0.335369
1034	mmu-miR-7689-3p	0.981115	0.340043	0.795042
1035	mmu-mir-6347	0.880176	0.190887	0.445111
1036	mmu-miR-376a-3p	0.812009	0.175933	0.290457
1037	mmu-miR-301b-3p	0.86084	0.117161	0.184252
1038	mmu-miR-6353	1.27961	0.26459	0.359038
1039	mmu-miR-3075-5p	0.965268	0.265449	0.778929
1040	mmu-miR-1966-3p	0.839328	0.171396	0.258832
1041	mmu-mir-7028	0.902484	0.188933	0.607602
1042	mmu-miR-1964-5p	0.800747	0.159295	0.338433
1043	mmu-mir-501	0.882463	0.107354	0.0301596
1044	mmu-miR-7034-3p	1.18323	0.358847	0.487375
1045	mmu-mir-6351	1.25224	0.400668	0.239293
1046	mmu-mir-338	1.20982	0.285121	0.409659
1047	mmu-miR-6916-5p	0.931564	0.249175	0.560559
1048	mmu-mir-5615-2	0.83398	0.192428	0.416188
1049	mmu-miR-669e-3p	0.890688	0.242653	0.176295
1050	mmu-miR-7036-3p	0.851373	0.10226	0.0632596
1051	mmu-mir-541	1.22624	0.142781	0.011683
1052	mmu-mir-7220	1.16844	0.147563	0.341673
1053	mmu-miR-5620-5p	1.14955	0.629757	0.713577
1054	mmu-miR-3088-3p	0.841764	0.295508	0.268471
1055	mmu-mir-6769b	1.17127	0.177691	0.354488
1056	mmu-mir-7070	0.901558	0.210588	0.366951
1057	mmu-mir-598	1.18636	0.250311	0.383766
1058	mmu-mir-6337	0.907095	0.187797	0.485476
1059	mmu-mir-6978	1.16451	0.366874	0.452029
1060	mmu-mir-7a-1	0.843148	0.127301	0.195586
1061	mmu-miR-7082-3p	1.18212	0.300729	0.570607
1062	mmu-miR-3063-5p	1.18712	0.277233	0.247874
1063	mmu-mir-138-1	1.27549	0.266531	0.280875
1064	mmu-miR-134-3p	0.833531	0.105973	0.184741
1065	mmu-mir-3473e	0.983813	0.303961	0.804044
1066	mmu-mir-7020	1.15307	0.320225	0.673473
1067	mmu-miR-7660-3p	1.18067	0.158793	0.242559
1068	mmu-miR-3970	0.919905	0.0860273	0.330916
1069	mmu-miR-3071-5p	0.902571	0.243664	0.523019
1070	mmu-mir-6419	0.963	0.291134	0.381413
1071	mmu-miR-6384	1.38703	0.22387	0.137945
1072	mmu-miR-6970-3p	1.09627	0.121148	0.401756
1073	mmu-mir-1a-2	1.15415	0.296399	0.133739
1074	mmu-miR-6986-3p	0.844489	0.134218	0.22358
1075	mmu-mir-322	1.1545	0.272194	0.195817
1076	mmu-mir-30a	0.840656	0.117911	0.228841
1077	mmu-miR-8096	0.962521	0.305533	0.560679
1078	mmu-mir-7679	1.24339	0.396993	0.470551
1079	mmu-miR-7217-5p	0.892118	0.141141	0.312376
1080	mmu-mir-195b	0.88351	0.134701	0.309091
1081	mmu-miR-7047-3p	1.19051	0.240795	0.395194
1082	mmu-miR-7046-3p	0.956018	0.254131	0.175209
1083	mmu-miR-297c-5p	0.936406	0.21255	0.603323
1084	mmu-miR-669b-3p	0.923133	0.277938	0.669367
1085	mmu-mir-376a	0.915665	0.239525	0.296868
1086	mmu-mir-3089	0.856726	0.109231	0.247111
1087	mmu-mir-1843b	0.930383	0.314222	0.738654
1088	mmu-mir-3470b	0.922822	0.130973	0.361163
1089	mmu-miR-6933-5p	0.830003	0.0975581	0.226303
1090	mmu-mir-1899	1.1725	0.103699	0.142902
1091	mmu-miR-669h-3p	0.911632	0.300144	0.261834
1092	mmu-miR-3083-5p	0.8203	0.250498	0.16572
1093	mmu-mir-466o	0.833364	0.138488	0.339315
1094	mmu-mir-141	0.854572	0.183589	0.465678
1095	mmu-miR-1190	1.25736	0.462239	0.459422
1096	mmu-mir-135a-2	0.827101	0.0903693	0.0918613
1097	mmu-miR-200c-3p	0.954724	0.284884	0.818031
1098	mmu-miR-1191b-3p	0.88499	0.084666	0.16168
1099	mmu-mir-363	0.962443	0.311804	0.665319
1100	mmu-miR-34a-3p	1.19685	0.267926	0.488143
1101	mmu-miR-3544-5p	1.23181	0.212259	0.158908
1102	mmu-miR-6983-5p	1.18246	0.220409	0.438482
1103	mmu-mir-451a	0.913446	0.12713	0.404744
1104	mmu-mir-710	1.11983	0.171716	0.249332
1105	mmu-miR-1929-5p	0.87922	0.266806	0.272042
1106	mmu-mir-3544	0.872112	0.113129	0.187596
1107	mmu-miR-7031-3p	0.858837	0.0960468	0.259462
1108	mmu-mir-1a-1	0.96354	0.31506	0.674091
1109	mmu-mir-432	1.18136	0.287326	0.577686
1110	mmu-miR-6995-3p	0.814387	0.226706	0.438711
1111	mmu-mir-6922	0.839528	0.172197	0.435181
1112	mmu-miR-344h-3p	0.85565	0.113829	0.129656
1113	mmu-miR-465b-5p	1.18212	0.288078	0.515819
1114	mmu-miR-8104	1.1427	0.22467	0.0945343
1115	mmu-mir-499	1.306	0.268826	0.0403352
1116	mmu-mir-93	0.871367	0.186091	0.425353
1117	mmu-miR-7234-3p	1.32344	0.253281	0.16062
1118	mmu-mir-7681	0.878998	0.140011	0.424846
1119	mmu-miR-3079-5p	1.23122	0.140591	0.0977424
1120	mmu-mir-1291	1.12344	0.19134	0.248758
1121	mmu-miR-7008-3p	0.775793	0.115427	0.212776
1122	mmu-mir-3094	1.20593	0.279386	0.463865
1123	mmu-mir-7233	1.12348	0.0661005	0.140754
1124	mmu-mir-8095	1.14422	0.145733	0.204453
1125	mmu-mir-6916	1.24323	0.3031	0.245758
1126	mmu-miR-298-3p	1.16508	0.191385	0.166928
1127	mmu-miR-7116-3p	1.14429	0.284009	0.371071
1128	mmu-mir-133c	0.899851	0.240301	0.542338
1129	mmu-mir-7089	0.898693	0.193695	0.303035
1130	mmu-miR-6401	0.916632	0.214643	0.575975
1131	mmu-mir-470	0.860366	0.194935	0.434364
1132	mmu-mir-7019	1.20325	0.260271	0.0046858
1133	mmu-miR-1902	1.07218	0.317015	0.831564
1134	mmu-miR-5129-5p	1.22558	0.286624	0.449069
1135	mmu-miR-669d-3p	0.920201	0.13957	0.55594
1136	mmu-miR-7676-5p	1.26525	0.321377	0.47069
1137	mmu-mir-7009	0.815579	0.129231	0.186807
1138	mmu-miR-7681-3p	0.863683	0.191594	0.372842
1139	mmu-miR-8099	0.878164	0.256031	0.213541
1140	mmu-miR-1a-1-5p	0.983705	0.316789	0.428438
1141	mmu-mir-7682	1.21795	0.0863864	0.0391574
1142	mmu-miR-302b-5p	1.14575	0.324142	0.614842
1143	mmu-miR-344f-5p	0.781498	0.139266	0.244085
1144	mmu-miR-7039-5p	0.887429	0.230787	0.159732
1145	mmu-mir-6951	1.12627	0.155784	0.431777
1146	mmu-mir-194-1	0.883507	0.197831	0.50358
1147	mmu-miR-3473c	1.00347	0.323405	0.778836
1148	mmu-mir-489	1.11867	0.313622	0.674677
1149	mmu-miR-6360	1.20391	0.360805	0.602498
1150	mmu-mir-411	0.970012	0.363356	0.384068
1151	mmu-miR-7224-5p	1.22766	0.321147	0.521288
1152	mmu-miR-3966	0.903299	0.18019	0.544214
1153	mmu-miR-676-5p	0.975727	0.220459	0.643824
1154	mmu-miR-6404	0.910922	0.0393871	0.064757
1155	mmu-miR-7681-5p	1.20941	0.197139	0.201776
1156	mmu-miR-6372	0.867882	0.151254	0.341332
1157	mmu-mir-7239	1.14343	0.212459	0.484831
1158	mmu-miR-3062-5p	0.901232	0.240507	0.443404
1159	mmu-miR-6943-3p	0.876888	0.139837	0.302002
1160	mmu-miR-704	1.22955	0.252955	0.358886
1161	mmu-miR-760-3p	1.19556	0.285412	0.156394
1162	mmu-mir-3968	1.18195	0.251098	0.405968
1163	mmu-miR-1953	0.866336	0.0557955	0.114823
1164	mmu-miR-6942-5p	1.12277	0.366442	0.225396
1165	mmu-miR-154-3p	0.884363	0.12037	0.343499
1166	mmu-miR-7117-3p	1.17017	0.310836	0.652733
1167	mmu-mir-669k	0.911207	0.178117	0.617624
1168	mmu-mir-509	1.15414	0.14029	0.0799399
1169.5	mmu-miR-3070b-5p	0.816214	0.119273	0.241604
1169.5	mmu-miR-3070a-5p	0.816214	0.119273	0.241604
1171	mmu-mir-7678	0.856261	0.11234	0.149895
1172	mmu-mir-8110	0.909534	0.115409	0.138591
1173	mmu-mir-136	0.953023	0.282713	0.704072
1174	mmu-mir-5621	1.11983	0.081649	0.220461
1175	mmu-mir-30e	0.886427	0.199537	0.455314
1176	mmu-miR-1199-3p	0.831486	0.0498867	0.0348674
1177	mmu-miR-3097-3p	1.17502	0.396213	0.615021
1178	mmu-miR-7217-3p	0.971261	0.197783	0.794831
1179	mmu-mir-370	1.21032	0.232439	0.36371
1180	mmu-mir-376c	1.14021	0.282458	0.553598
1181	mmu-miR-379-3p	1.12017	0.186848	0.546695
1182	mmu-mir-467a-9	1.07664	0.120463	0.436916
1182	mmu-mir-467a-8	1.07664	0.120463	0.436916
1182	mmu-mir-467a-7	1.07664	0.120463	0.436916
1182	mmu-mir-467a-5	1.07664	0.120463	0.436916
1182	mmu-mir-467a-4	1.07664	0.120463	0.436916
1182	mmu-mir-467a-2	1.07664	0.120463	0.436916
1188	mmu-miR-6910-5p	1.10375	0.478765	0.905175
1189	mmu-mir-297a-2	0.873937	0.122357	0.383204
1190	mmu-miR-433-5p	1.21956	0.145695	0.185293
1191	mmu-mir-880	1.16134	0.22087	0.303153
1192	mmu-miR-5101	1.36312	0.223709	0.0188792
1193	mmu-mir-873b	1.18417	0.278938	0.306628
1194	mmu-miR-500-5p	1.28218	0.249484	0.0408459
1195	mmu-mir-692-1	0.823207	0.0601375	0.0787495
1196	mmu-miR-7687-3p	0.924981	0.316977	0.623341
1197	mmu-mir-693	1.24336	0.131904	0.163594
1198	mmu-mir-29c	1.21496	0.208438	0.2522
1199	mmu-miR-344d-2-5p	0.973918	0.277416	0.588036
1200	mmu-miR-3099-3p	0.884786	0.195871	0.570768
1201	mmu-mir-679	1.29185	0.252302	0.177052
1202	mmu-miR-3106-5p	1.20806	0.259962	0.420462
1203	mmu-miR-3076-5p	1.13821	0.276549	0.352868
1204	mmu-mir-291b	1.24739	0.285957	0.427822
1205	mmu-miR-7079-5p	1.09786	0.127724	0.3606
1206	mmu-mir-196b	0.860943	0.128789	0.304154
1207	mmu-miR-374b-5p	1.13507	0.155947	0.404581
1208	mmu-mir-5623	0.91787	0.206521	0.217882
1209	mmu-mir-142b	0.909905	0.180364	0.486758
1210	mmu-miR-7062-3p	1.14038	0.159377	0.313433
1211	mmu-miR-344f-3p	1.20539	0.157098	0.0929814
1212	mmu-mir-124-1	1.20495	0.12566	0.197295
1213	mmu-miR-29c-5p	1.15753	0.312391	0.60365
1214	mmu-miR-6959-5p	1.13451	0.252862	0.538797
1215	mmu-mir-719	0.853413	0.151758	0.301081
1216	mmu-miR-3074-5p	0.844515	0.101733	0.0371191
1217	mmu-miR-107-5p	1.26159	0.226838	0.307938
1218	mmu-miR-101a-3p	0.875897	0.185398	0.21886
1219	mmu-miR-30f	1.14622	0.184259	0.487578
1220	mmu-miR-669l-3p	0.940902	0.306439	0.625185
1221	mmu-miR-1938	1.27757	0.174415	0.0509568
1222	mmu-miR-6348	1.12044	0.18122	0.516102
1223	mmu-mir-467b	1.09048	0.19323	0.597642
1224	mmu-mir-669e	1.15046	0.108869	0.243599
1225	mmu-miR-7241-3p	0.905563	0.236659	0.654907
1226	mmu-mir-208a	0.913223	0.165152	0.523364
1227	mmu-mir-544	1.11919	0.126441	0.136896
1228	mmu-mir-6399	0.897158	0.185022	0.43668
1229	mmu-miR-5627-3p	0.90407	0.162694	0.384952
1230	mmu-miR-466g	1.19933	0.361284	0.417538
1231	mmu-miR-7220-3p	0.838202	0.0545745	0.0599413
1232	mmu-miR-7684-5p	0.913373	0.158641	0.411101
1233	mmu-miR-186-3p	1.11023	0.243399	0.714803
1234	mmu-mir-652	0.958361	0.261409	0.582158
1235	mmu-miR-7031-5p	0.944578	0.177712	0.498158
1236	mmu-miR-466d-3p	1.19809	0.472456	0.63778
1237	mmu-miR-6908-3p	0.868812	0.149062	0.223733
1238	mmu-miR-6419	1.3188	0.144086	0.071667
1239	mmu-mir-1929	0.880621	0.146108	0.220424
1240	mmu-mir-3109	1.12288	0.211092	0.587918
1241	mmu-mir-1193	0.986546	0.293158	0.368866
1242	mmu-miR-6903-5p	0.853979	0.122376	0.250228
1243	mmu-mir-6983	0.906336	0.081816	0.179002
1244	mmu-miR-669g	1.17079	0.104215	0.1823
1245	mmu-mir-8102	0.895301	0.094422	0.190957
1246	mmu-miR-182-3p	0.850509	0.125173	0.232482
1247	mmu-miR-696	1.19651	0.186441	0.0252082
1248	mmu-mir-1947	0.920424	0.216968	0.335406
1249	mmu-mir-542	1.1568	0.114063	0.0348957
1250	mmu-mir-1907	1.06041	0.159626	0.558743
1251	mmu-mir-452	0.836391	0.137196	0.179351
1252	mmu-mir-7076	1.16676	0.148332	0.0229561
1253	mmu-miR-3061-3p	0.892884	0.154216	0.482478
1254	mmu-mir-450a-1	0.851494	0.141713	0.0446609
1255	mmu-miR-743a-5p	1.21781	0.284559	0.226873
1256	mmu-mir-1843a	1.09948	0.112128	0.273416
1257	mmu-miR-666-3p	1.20601	0.328881	0.507763
1258	mmu-mir-494	1.0923	0.17618	0.60385
1259	mmu-miR-6925-5p	0.919643	0.182605	0.576338
1260	mmu-mir-103-1	1.23693	0.353181	0.406236
1261	mmu-mir-551b	0.84699	0.215358	0.400138
1262	mmu-mir-344d-3	1.15815	0.169867	0.167552
1263	mmu-miR-540-5p	1.17795	0.398526	0.617571
1264	mmu-mir-99b	0.930142	0.191142	0.657738
1265	mmu-mir-138-2	0.880723	0.166414	0.252535
1266	mmu-mir-3060	1.11395	0.26541	0.432727
1267	mmu-miR-5709-5p	0.913203	0.216993	0.61828
1268	mmu-miR-6920-3p	1.22945	0.162735	0.259631
1269	mmu-mir-7066	1.12851	0.216727	0.594888
1270	mmu-mir-199a-1	0.98383	0.381999	0.79626
1271	mmu-mir-3073b	0.896449	0.179215	0.475315
1272	mmu-mir-222	0.993441	0.352489	0.199177
1273	mmu-miR-7227-3p	1.12482	0.251146	0.601994
1274	mmu-miR-7a-5p	0.863267	0.20996	0.296018
1275	mmu-miR-216c-3p	0.942168	0.25225	0.351703
1276	mmu-mir-369	1.19283	0.167015	0.239258
1277	mmu-mir-1948	0.81703	0.0644387	0.0433536
1278	mmu-mir-6358	0.894004	0.0956429	0.068199
1279	mmu-mir-1942	0.847143	0.131081	0.333629
1280	mmu-mir-374b	0.839686	0.165577	0.199982
1281	mmu-mir-8103	1.12506	0.215369	0.482766
1282	mmu-mir-6959	0.898819	0.172375	0.553222
1283	mmu-mir-216c	0.896398	0.222105	0.609908
1284	mmu-miR-6901-5p	1.11822	0.183682	0.416902
1285	mmu-mir-1898	1.09726	0.36671	0.683611
1286	mmu-miR-8102	1.10197	0.289384	0.862517
1287	mmu-miR-15b-3p	1.16979	0.103591	0.177381
1288	mmu-mir-450b	1.1383	0.129797	0.186273
1289	mmu-miR-138-1-3p	1.21077	0.210829	0.0661354
1290	mmu-miR-598-3p	1.15498	0.213436	0.195425
1291	mmu-miR-7003-3p	0.942892	0.10385	0.492309
1292	mmu-mir-7230	1.13136	0.211402	0.454493
1293	mmu-mir-466d	0.925495	0.210366	0.417633
1294	mmu-mir-7041	1.16583	0.226871	0.358798
1295	mmu-mir-6906	1.14835	0.363261	0.599292
1296	mmu-miR-30d-3p	1.37578	0.36372	0.31733
1297	mmu-mir-6394	1.08316	0.175264	0.273823
1298	mmu-mir-7071	1.23771	0.375871	0.188912
1299	mmu-mir-6994	0.791801	0.0975158	0.0652447
1300	mmu-mir-7058	1.17798	0.193777	0.355396
1301	mmu-mir-5119	0.839469	0.131854	0.189644
1302	mmu-mir-6540	1.14321	0.287626	0.676642
1303	mmu-mir-215	1.12128	0.14396	0.382198
1304	mmu-miR-7017-3p	1.15831	0.245054	0.103395
1305	mmu-miR-6516-3p	0.892256	0.159541	0.262155
1306	mmu-miR-7092-3p	0.904212	0.247128	0.54728
1307	mmu-mir-758	1.1585	0.112538	0.204972
1308	mmu-mir-199a-2	0.90665	0.252888	0.403498
1309	mmu-mir-7078	1.14803	0.0553525	0.00176867
1310	mmu-mir-3074-2	0.872417	0.113669	0.172142
1311	mmu-miR-6367	1.06266	0.329739	0.895456
1312	mmu-miR-7074-3p	1.20422	0.327053	0.380466
1313	mmu-miR-7071-3p	1.27017	0.361895	0.455907
1314	mmu-miR-32-5p	1.18877	0.213389	0.388218
1315	mmu-miR-6977-3p	0.83623	0.121253	0.162979
1316	mmu-miR-7225-3p	0.874761	0.185855	0.449055
1317	mmu-mir-669g	1.17342	0.233483	0.323874
1318	mmu-mir-3969	0.871279	0.0785508	0.0414122
1319	mmu-miR-7239-3p	1.15848	0.30994	0.745706
1320	mmu-miR-6414	0.92604	0.267981	0.52875
1321	mmu-mir-3074-2	0.88003	0.144713	0.154489
1322	mmu-miR-3068-5p	0.979679	0.256766	0.44625
1323	mmu-mir-24-2	0.887141	0.20423	0.26796
1324	mmu-miR-7056-3p	1.17888	0.0717459	0.100033
1325	mmu-mir-7011	1.16225	0.25349	0.0672924
1326	mmu-mir-568	0.921131	0.121979	0.501581
1327	mmu-miR-7666-5p	0.976771	0.364879	0.153798
1328	mmu-mir-6414	1.11546	0.272726	0.677946
1329	mmu-miR-5710	0.863492	0.113632	0.333794
1330	mmu-miR-6959-3p	1.19577	0.116539	0.199534
1331	mmu-mir-6411	1.16382	0.143969	0.23753
1332	mmu-miR-200a-3p	1.132	0.22766	0.652926
1333	mmu-miR-7671-5p	1.23153	0.347876	0.354489
1334	mmu-mir-344i	1.18349	0.264102	0.518296
1335	mmu-mir-8113	1.18392	0.133628	0.0282183
1336	mmu-miR-669k-5p	0.938582	0.207444	0.335775
1337	mmu-mir-7223	0.85418	0.109509	0.233964
1338	mmu-mir-7054	1.3132	0.251206	0.200416
1339	mmu-miR-2139	1.2408	0.351905	0.496634
1340	mmu-mir-7040	0.868239	0.134427	0.308029
1341	mmu-mir-377	0.803386	0.0630857	0.0221472
1342	mmu-mir-218-2	0.843012	0.121864	0.247124
1343	mmu-miR-670-3p	0.825241	0.219674	0.466491
1344	mmu-mir-874	0.974036	0.256726	0.688032
1345	mmu-let-7g	0.895026	0.232819	0.449248
1346	mmu-miR-7647-3p	1.11063	0.256237	0.656824
1347	mmu-miR-6947-3p	0.861587	0.139139	0.0245083
1348	mmu-mir-1970	0.875337	0.17378	0.500002
1349	mmu-mir-351	1.05854	0.168922	0.73515
1350	mmu-miR-669p-3p	1.13197	0.275401	0.658093
1351	mmu-mir-467a-1	1.10204	0.177593	0.422743
1352	mmu-mir-7653	1.1157	0.185646	0.0687691
1353	mmu-miR-103-1-5p	0.915125	0.242798	0.565505
1354	mmu-miR-883a-3p	1.17095	0.318725	0.585775
1355	mmu-mir-497b	1.20253	0.133119	0.0619582
1356	mmu-mir-203	1.19639	0.154022	0.195734
1357	mmu-miR-6963-3p	1.16336	0.154251	0.368713
1358	mmu-miR-6364	1.13834	0.193292	0.490834
1359	mmu-mir-669j	0.894669	0.153108	0.496855
1360	mmu-mir-6397	1.16802	0.132539	0.231936
1361	mmu-miR-369-3p	0.890971	0.081706	0.171666
1362	mmu-mir-590	1.15979	0.166516	0.361948
1363	mmu-miR-6393	1.17948	0.218819	0.39389
1364	mmu-mir-691	0.945155	0.255702	0.271465
1365	mmu-miR-218-1-3p	0.887317	0.136277	0.28024
1366	mmu-mir-7063	1.14618	0.2821	0.599864
1367	mmu-mir-202	0.857233	0.0779578	0.206885
1368	mmu-mir-7077	0.938512	0.177665	0.41472
1369	mmu-miR-29a-5p	0.896371	0.253046	0.601344
1370	mmu-miR-295-5p	0.832259	0.156937	0.190361
1371	mmu-mir-1938	1.24008	0.178771	0.258458
1372	mmu-mir-6896	0.825718	0.089775	0.183512
1373	mmu-mir-328	0.985401	0.259657	0.604005
1374	mmu-miR-6392-3p	0.864433	0.0662568	0.0590795
1375	mmu-miR-3475-3p	1.1925	0.253472	0.532725
1376	mmu-mir-290a	0.897515	0.0526346	0.18248
1377	mmu-mir-27b	0.933826	0.162259	0.484175
1378	mmu-miR-7054-5p	1.10883	0.136736	0.477778
1379	mmu-mir-496a	1.12611	0.218692	0.641705
1380	mmu-miR-7058-3p	0.962822	0.340191	0.627309
1381	mmu-mir-130c	0.910788	0.210633	0.467206
1382	mmu-mir-3471-1	1.1983	0.225112	0.134525
1383	mmu-mir-7000	0.912109	0.114731	0.486352
1384	mmu-miR-3967	1.13667	0.148207	0.0610039
1385	mmu-miR-6995-5p	0.886831	0.0893633	0.183952
1386	mmu-miR-5624-3p	1.14875	0.288469	0.427414
1387	mmu-mir-6898	1.1574	0.22551	0.414198
1388	mmu-miR-702-3p	1.05845	0.37681	0.775418
1389	mmu-miR-216a-5p	1.09016	0.170049	0.618233
1390	mmu-miR-6996-5p	1.13068	0.227264	0.587842
1391	mmu-mir-24-2	0.899443	0.229462	0.379944
1392	mmu-miR-7051-3p	1.23302	0.266628	0.264515
1393	mmu-mir-8090	0.784453	0.0476105	0.00489247
1394	mmu-miR-6363	1.20629	0.122269	0.155289
1395	mmu-mir-669i	1.12984	0.36149	0.788311
1396	mmu-miR-6940-3p	1.08822	0.0666821	0.1796
1397	mmu-mir-6976	1.11475	0.0869593	0.168025
1398	mmu-mir-7675	0.88619	0.105299	0.347297
1399	mmu-mir-6537	0.887427	0.14302	0.412799
1400	mmu-mir-599	0.870226	0.0525244	0.0997164
1401	mmu-miR-434-5p	0.90834	0.185598	0.543952
1402	mmu-mir-30d	0.888315	0.149747	0.477784
1403	mmu-mir-6405	0.891454	0.119495	0.392118
1404	mmu-mir-8106	0.864906	0.189034	0.0377968
1405	mmu-mir-345	1.16706	0.221889	0.390445
1406	mmu-miR-7234-5p	1.12291	0.17964	0.26056
1407	mmu-mir-466j	1.13351	0.319628	0.72493
1408	mmu-miR-7017-5p	1.13357	0.10402	0.247805
1409	mmu-miR-7674-5p	0.983195	0.294991	0.372376
1410	mmu-mir-182	1.0771	0.159903	0.644068
1411	mmu-mir-101c	0.897915	0.0642696	0.149358
1412	mmu-let-7c-1-3p	1.1372	0.287361	0.653841
1413	mmu-miR-7084-5p	1.16907	0.221881	0.234331
1414	mmu-mir-1957b	1.13465	0.130871	0.335006
1415	mmu-miR-1197-3p	1.13529	0.102256	0.268672
1416	mmu-mir-8109	1.11423	0.166813	0.509115
1417	mmu-mir-154	1.09485	0.384015	0.786557
1418	mmu-mir-5125	0.917417	0.173824	0.213033
1419	mmu-miR-7048-3p	1.13427	0.128956	0.293076
1420	mmu-miR-26b-3p	0.900699	0.144398	0.195652
1421	mmu-mir-684-2	1.10577	0.277254	0.68741
1421	mmu-mir-684-1	1.10577	0.277254	0.68741
1423	mmu-mir-7578	0.916279	0.208649	0.263146
1424	mmu-miR-325-5p	1.1527	0.300443	0.631241
1425	mmu-miR-126b-5p	0.9342	0.171449	0.533739
1426	mmu-mir-330	1.11152	0.140631	0.175874
1427	mmu-mir-7046	1.10508	0.37078	0.793711
1428	mmu-miR-7654-3p	1.12935	0.226538	0.348364
1429	mmu-mir-5626	1.10032	0.114331	0.188644
1430	mmu-mir-1895	1.1769	0.260017	0.33209
1431	mmu-miR-292-5p	1.15869	0.241477	0.490701
1432	mmu-miR-7229-3p	1.24236	0.130014	0.104646
1433	mmu-miR-543-3p	0.959721	0.269702	0.804657
1434	mmu-mir-3077	1.15554	0.29992	0.6705
1435	mmu-mir-5120	0.839372	0.176078	0.33757
1436	mmu-miR-6418-3p	1.09574	0.200414	0.141474
1437	mmu-miR-3094-5p	1.36358	0.379788	0.283537
1438	mmu-mir-7068	0.947353	0.0579475	0.361565
1439	mmu-mir-130b	0.944867	0.208426	0.344724
1440	mmu-miR-211-5p	1.13692	0.0984433	0.192565
1441	mmu-mir-6960	1.13757	0.250505	0.660607
1442	mmu-mir-3097	0.88132	0.114102	0.218649
1443	mmu-miR-5108	1.12437	0.183455	0.252759
1444	mmu-mir-7014	1.09977	0.217047	0.539715
1445	mmu-mir-5616	1.1131	0.136252	0.255806
1446	mmu-miR-3089-3p	0.895668	0.202772	0.551522
1447	mmu-mir-6393	0.889665	0.0630489	0.169426
1448	mmu-miR-1930-3p	0.965864	0.258503	0.822289
1449	mmu-mir-7088	0.942489	0.196787	0.498977
1450	mmu-miR-184-5p	0.915276	0.125179	0.414982
1451	mmu-mir-141	0.910127	0.136095	0.528935
1452	mmu-mir-378c	0.972069	0.261211	0.743617
1453	mmu-mir-669a-3	1.14871	0.233922	0.53155
1454	mmu-miR-3064-5p	0.916055	0.216079	0.356278
1455	mmu-mir-7657	1.10455	0.13819	0.503379
1456	mmu-miR-6365	1.11582	0.0931469	0.183732
1457	mmu-miR-293-5p	1.15734	0.365841	0.591274
1458	mmu-miR-686	0.856924	0.108687	0.30718
1459	mmu-mir-7017	1.03396	0.239791	0.90655
1460	mmu-miR-6930-3p	0.895093	0.206855	0.425129
1461	mmu-mir-339	1.08413	0.190511	0.504449
1462	mmu-mir-7033	0.90071	0.123985	0.14276
1463	mmu-mir-669h	1.10827	0.202927	0.504427
1464	mmu-mir-324	1.0569	0.186456	0.468719
1465	mmu-mir-6963	1.1896	0.184114	0.017881
1466	mmu-miR-205-5p	1.10433	0.169901	0.539711
1467	mmu-mir-7010	0.832299	0.157291	0.102048
1468	mmu-mir-7674	1.09088	0.151779	0.0799958
1469	mmu-mir-218-1	0.93346	0.161848	0.0901946
1470	mmu-mir-5615-1	1.16765	0.344557	0.62847
1471	mmu-miR-7039-3p	0.971297	0.197481	0.745025
1472	mmu-miR-7059-3p	0.773732	0.0816718	0.0479836
1473	mmu-mir-181b-2	0.991482	0.291598	0.579261
1474	mmu-miR-6898-3p	1.21008	0.0382818	0.00214188
1475	mmu-mir-1953	0.894556	0.079531	0.30242
1476	mmu-mir-99a	0.910966	0.216208	0.492811
1477	mmu-mir-7662	1.16332	0.174968	0.36179
1478	mmu-mir-7b	1.13073	0.246146	0.563007
1479	mmu-miR-882	1.10979	0.359499	0.728832
1480	mmu-miR-7061-5p	1.13462	0.163145	0.422763
1481	mmu-mir-7238	0.796899	0.0829379	0.145628
1482	mmu-miR-7647-5p	1.0833	0.158999	0.460105
1483	mmu-miR-872-3p	1.17441	0.180272	0.401454
1484	mmu-mir-7672	1.09016	0.179423	0.672556
1485	mmu-miR-677-5p	0.906715	0.0761784	0.172384
1486	mmu-miR-7651-5p	0.814807	0.131381	0.164424
1487	mmu-miR-6407	0.82835	0.136486	0.263296
1488	mmu-miR-3095-3p	0.91581	0.202844	0.438114
1489	mmu-miR-6920-5p	0.893415	0.226503	0.439484
1490	mmu-miR-449b	0.869138	0.174699	0.409058
1491	mmu-miR-3473a	1.13503	0.382515	0.687095
1492	mmu-mir-1967	1.18048	0.186118	0.0271423
1493	mmu-miR-6338	1.14154	0.252652	0.634206
1494	mmu-miR-1950	0.926466	0.195265	0.59907
1495	mmu-mir-5113	1.1119	0.173105	0.529446
1496	mmu-miR-7077-5p	0.911177	0.217141	0.388778
1497	mmu-miR-3108-5p	1.23093	0.0688879	0.0414866
1498	mmu-mir-7687	1.15754	0.25743	0.347507
1499	mmu-miR-1b-3p	1.23546	0.274144	0.114122
1500	mmu-mir-1231	1.06844	0.316738	0.877361
1501	mmu-mir-711	1.1125	0.205697	0.554494
1502	mmu-mir-344i	1.15978	0.31404	0.631153
1503	mmu-miR-7030-3p	0.901602	0.227643	0.297573
1504	mmu-mir-6918	0.996415	0.327648	0.534359
1505	mmu-miR-7668-3p	1.04172	0.410865	0.915988
1506	mmu-mir-6934	0.993273	0.30756	0.609772
1507	mmu-miR-3071-3p	1.19072	0.165166	0.309613
1508	mmu-miR-202-5p	1.08454	0.326229	0.801921
1509	mmu-miR-302d-3p	1.17262	0.358409	0.523242
1510	mmu-miR-6952-3p	0.940127	0.192386	0.640633
1511	mmu-miR-185-3p	1.11035	0.348386	0.617071
1512	mmu-miR-1971	1.13148	0.199427	0.518979
1513	mmu-miR-6953-3p	0.965655	0.268291	0.758233
1514	mmu-miR-7653-3p	1.09786	0.139259	0.289486
1515	mmu-miR-6344	0.915036	0.0992314	0.445319
1516	mmu-miR-3544-3p	0.868804	0.176622	0.364361
1517	mmu-miR-466m-3p	0.913041	0.0940179	0.418635
1518	mmu-mir-30e	0.933848	0.229036	0.401418
1519	mmu-miR-7220-5p	1.16387	0.313156	0.28023
1520	mmu-mir-7214	0.888347	0.139438	0.11905
1521	mmu-mir-34b	1.17275	0.196253	0.284427
1522	mmu-miR-6924-5p	0.941533	0.149233	0.619043
1523	mmu-miR-331-5p	0.912913	0.189579	0.504146
1524	mmu-miR-877-3p	0.997649	0.361762	0.794886
1525	mmu-mir-6406	1.16035	0.214132	0.354308
1526	mmu-mir-592	1.15648	0.163321	0.36706
1527	mmu-miR-5620-3p	1.12917	0.210761	0.482008
1528	mmu-miR-6362	1.22911	0.396311	0.47187
1529	mmu-miR-7081-3p	0.893827	0.165328	0.158202
1530	mmu-miR-7232-3p	0.908555	0.144362	0.0896475
1531	mmu-let-7a-2	0.948159	0.198935	0.196494
1532	mmu-miR-680	0.90905	0.118296	0.47843
1533	mmu-mir-1933	1.12031	0.216712	0.476561
1534	mmu-miR-350-3p	0.959193	0.286952	0.816006
1535	mmu-miR-664-3p	0.900445	0.276116	0.51014
1536	mmu-miR-374c-3p	0.803591	0.09353	0.00982611
1537	mmu-miR-325-3p	1.10448	0.09122	0.189588
1538	mmu-miR-19a-3p	1.14435	0.199491	0.38245
1539	mmu-miR-136-5p	0.824108	0.201225	0.33513
1540	mmu-mir-3547	1.13498	0.18485	0.209715
1541	mmu-mir-30a	0.864571	0.111212	0.238806
1542	mmu-mir-7008	0.936016	0.214986	0.185042
1543	mmu-mir-6418	0.943049	0.200783	0.592232
1544	mmu-mir-7015	1.17854	0.303324	0.157637
1545	mmu-mir-7007	0.912656	0.111938	0.436586
1546	mmu-miR-5618-3p	0.770222	0.0612978	0.0148917
1547	mmu-mir-686	0.939874	0.198156	0.669432
1548	mmu-mir-6975	0.833818	0.195083	0.434766
1549	mmu-mir-3473b	1.09142	0.239866	0.670124
1550	mmu-mir-5710	0.908405	0.165263	0.54359
1551	mmu-mir-701	1.12989	0.184105	0.159233
1552	mmu-miR-466n-3p	1.15795	0.263039	0.507911
1553	mmu-miR-669o-5p	1.08158	0.124721	0.263908
1554	mmu-miR-7670-5p	0.908998	0.102236	0.0931058
1555	mmu-miR-6911-3p	1.1576	0.365987	0.766942
1556	mmu-let-7f-2	0.901794	0.0476569	0.0424594
1557	mmu-mir-6338	0.860002	0.0941535	0.0938424
1558	mmu-miR-19a-5p	1.15844	0.1324	0.109571
1559	mmu-mir-6927	0.93472	0.0804676	0.36767
1560	mmu-mir-7045	0.846275	0.0911752	0.102055
1561	mmu-mir-128-2	1.23018	0.253625	0.380141
1562	mmu-miR-6967-3p	0.915915	0.141723	0.381586
1563	mmu-miR-1969	0.901474	0.141716	0.465981
1564	mmu-mir-28b	0.934632	0.163949	0.523477
1565	mmu-miR-7678-5p	0.901817	0.161062	0.457028
1566	mmu-miR-365-2-5p	1.10329	0.2712	0.766042
1567	mmu-mir-380	1.14419	0.169599	0.0356511
1568	mmu-mir-1934	0.870302	0.203139	0.120976
1569	mmu-mir-133a-1	0.970816	0.21619	0.782579
1570	mmu-miR-7014-5p	1.12242	0.122192	0.256521
1571	mmu-miR-219b-3p	0.949137	0.20902	0.576646
1572	mmu-miR-7079-3p	1.22495	0.271635	0.323398
1573	mmu-miR-3086-3p	1.05486	0.268563	0.765314
1574	mmu-miR-6985-3p	1.14149	0.126505	0.241138
1575	mmu-miR-465c-5p	0.883188	0.127837	0.154612
1576	mmu-miR-5114	0.88015	0.212013	0.28908
1577	mmu-miR-208b-3p	1.13667	0.56214	0.976826
1578	mmu-mir-7222	1.09413	0.131773	0.375536
1579	mmu-miR-6963-5p	1.07062	0.104673	0.401023
1580	mmu-mir-335	1.14083	0.176732	0.125656
1581	mmu-miR-7055-5p	1.22397	0.124914	0.088056
1582	mmu-miR-341-3p	0.953473	0.34719	0.854373
1583	mmu-mir-6932	1.11047	0.20473	0.392521
1584	mmu-miR-6358	1.24959	0.327171	0.376502
1585	mmu-miR-742-3p	1.18223	0.240494	0.4459
1586	mmu-mir-200b	0.857184	0.119631	0.0380781
1587	mmu-miR-16-2-3p	1.15554	0.240682	0.257666
1588	mmu-miR-582-5p	1.1252	0.11504	0.0308612
1589	mmu-mir-7241	0.932395	0.0996312	0.0244471
1590	mmu-miR-376b-5p	0.908818	0.199995	0.514438
1591	mmu-mir-7038	1.00796	0.34235	0.346944
1592	mmu-miR-98-3p	0.888957	0.194445	0.419396
1593	mmu-mir-19b-2	0.944987	0.235751	0.708894
1594	mmu-mir-8119	1.13555	0.171808	0.433044
1595	mmu-mir-1966	1.08153	0.153261	0.416411
1596	mmu-mir-503	0.974322	0.172988	0.197214
1597	mmu-mir-3057	0.92947	0.220518	0.698541
1598	mmu-miR-6918-3p	0.925757	0.129545	0.557531
1599	mmu-mir-382	0.947066	0.191871	0.692314
1600	mmu-mir-30b	0.961248	0.127718	0.717056
1601	mmu-miR-7089-3p	1.15143	0.111873	0.0739219
1602	mmu-mir-6985	0.929171	0.119012	0.21941
1603	mmu-let-7k	1.08967	0.240047	0.785862
1604	mmu-miR-5120	1.19128	0.219467	0.186548
1605	mmu-mir-3107	0.933567	0.074005	0.171879
1606	mmu-mir-3963	1.18358	0.345116	0.475397
1607	mmu-mir-7044	1.18298	0.238819	0.20904
1608	mmu-mir-881	0.908402	0.125151	0.413601
1609	mmu-miR-6968-3p	0.869551	0.148186	0.426839
1610	mmu-miR-493-3p	0.900307	0.0972967	0.38995
1611	mmu-miR-7060-5p	0.903904	0.110121	0.249644
1612	mmu-mir-876	0.853056	0.200151	0.414704
1613	mmu-miR-465d-3p	0.915965	0.173942	0.576316
1614	mmu-mir-7024	0.897802	0.142432	0.285415
1615	mmu-miR-31-5p	1.01453	0.294333	0.792272
1616	mmu-miR-7667-3p	1.11097	0.258067	0.340385
1617	mmu-mir-6384	1.06754	0.0677345	0.145368
1618	mmu-mir-3066	1.13002	0.166393	0.389164
1619	mmu-mir-7060	1.22227	0.228917	0.215636
1620	mmu-mir-8097	1.06709	0.182591	0.71895
1621	mmu-miR-5621-5p	1.10039	0.207343	0.206719
1622	mmu-mir-6541	0.889413	0.172651	0.440573
1623	mmu-miR-7212-3p	1.08078	0.284163	0.492436
1624	mmu-miR-124-3p	1.04994	0.167105	0.699401
1625	mmu-miR-7040-3p	1.09773	0.229776	0.603989
1626	mmu-mir-7048	0.804997	0.0714622	0.0370806
1627	mmu-miR-344e-3p	1.09664	0.340907	0.817363
1628	mmu-miR-7076-3p	0.907721	0.11432	0.45991
1629	mmu-mir-7660	0.974717	0.374421	0.753544
1630	mmu-mir-760	1.07604	0.150101	0.605931
1631	mmu-miR-463-3p	0.902274	0.10513	0.352695
1632	mmu-mir-1251	1.09577	0.366258	0.679189
1633	mmu-mir-7213	0.912918	0.107626	0.463089
1634	mmu-mir-6367	0.922209	0.0901233	0.235544
1635	mmu-miR-3963	0.828505	0.111324	0.231595
1636	mmu-miR-181c-3p	1.06235	0.504194	0.332549
1637	mmu-miR-200b-5p	0.857569	0.117262	0.130011
1638	mmu-mir-7676-2	1.13022	0.255734	0.195973
1638	mmu-mir-7676-1	1.13022	0.255734	0.195973
1640	mmu-miR-6973a-3p	0.934265	0.161704	0.580454
1641	mmu-mir-871	0.876142	0.130923	0.23232
1642	mmu-miR-701-5p	0.931732	0.20772	0.475028
1643	mmu-miR-7648-5p	0.905053	0.173961	0.559247
1644	mmu-mir-5625	0.924823	0.095913	0.323789
1645	mmu-mir-6381	1.088	0.239606	0.348356
1646	mmu-mir-1843b	0.98059	0.212695	0.845418
1647	mmu-miR-3074-1-3p	0.954514	0.188727	0.443319
1648	mmu-mir-7115	1.10565	0.335698	0.798259
1649	mmu-miR-18b-3p	0.929266	0.105065	0.403615
1650	mmu-mir-100	1.10443	0.205862	0.611313
1651	mmu-mir-6925	0.924702	0.110842	0.454736
1652	mmu-miR-7035-5p	0.907083	0.0747185	0.148507
1653	mmu-mir-8107	0.950715	0.184676	0.612285
1654	mmu-miR-337-3p	0.936285	0.0620203	0.200363
1655	mmu-miR-669m-3p	1.11215	0.159317	0.229506
1656	mmu-mir-384	0.896763	0.109531	0.264393
1657	mmu-miR-195b	0.870462	0.168374	0.328599
1658	mmu-miR-7000-3p	0.973542	0.154118	0.0526906
1659	mmu-miR-6915-5p	1.18708	0.0826123	0.0891726
1660	mmu-mir-297a-3	1.07258	0.0738721	0.298722
1661	mmu-miR-6962-5p	0.957097	0.189656	0.702041
1662	mmu-miR-6996-3p	0.894992	0.126975	0.155015
1663	mmu-miR-743a-3p	0.8211	0.0775325	0.0486928
1664	mmu-miR-126b-3p	0.921539	0.109636	0.363796
1665	mmu-miR-7026-3p	0.939018	0.235646	0.430801
1666	mmu-miR-6901-3p	0.932909	0.257633	0.682687
1667	mmu-mir-3105	0.979096	0.216381	0.836845
1668	mmu-miR-3964	1.14643	0.21262	0.453669
1669	mmu-miR-6537-5p	1.0907	0.116879	0.411387
1670	mmu-mir-20a	1.09174	0.144118	0.51629
1671	mmu-mir-24-1	0.929351	0.153778	0.588247
1672	mmu-mir-7235	1.15039	0.216818	0.551732
1673	mmu-mir-7039	1.12387	0.224473	0.365986
1674	mmu-mir-5134	1.08831	0.224404	0.439983
1675	mmu-miR-6969-3p	0.89859	0.132688	0.251439
1676	mmu-miR-592-3p	0.927802	0.135597	0.548481
1677	mmu-mir-193a	1.10396	0.251889	0.765011
1678	mmu-mir-6910	1.14674	0.219963	0.356749
1679	mmu-miR-5617-3p	1.19048	0.217778	0.311961
1680	mmu-mir-1958	1.13111	0.206848	0.363231
1681	mmu-miR-6944-3p	1.08332	0.112173	0.135205
1682	mmu-miR-495-5p	0.914414	0.167201	0.461476
1683	mmu-mir-6385	0.926375	0.185175	0.461202
1684	mmu-miR-3059-5p	1.00289	0.282643	0.730733
1685	mmu-miR-3103-5p	0.870553	0.0953785	0.285042
1686	mmu-miR-323-5p	0.894891	0.236466	0.545301
1687	mmu-miR-5107-3p	0.957508	0.299935	0.504001
1688	mmu-miR-1668	1.17917	0.222449	0.0111565
1689	mmu-mir-467f	0.973327	0.182265	0.759494
1690	mmu-mir-96	1.14253	0.196076	0.130852
1691	mmu-miR-374b-3p	1.13049	0.22777	0.532852
1692	mmu-mir-3086	1.09065	0.176174	0.289324
1693	mmu-mir-6376	1.16141	0.227285	0.296795
1694	mmu-miR-7049-5p	0.993599	0.296293	0.778628
1695	mmu-mir-546	1.10413	0.180329	0.564532
1696	mmu-miR-297b-5p	1.16906	0.347409	0.481738
1697	mmu-miR-148b-5p	0.906231	0.0993944	0.421248
1698	mmu-mir-669c	0.888856	0.104317	0.0775463
1699	mmu-mir-680-1	1.07561	0.297277	0.740137
1700	mmu-mir-6244	0.910691	0.0706197	0.287303
1701	mmu-miR-363-3p	0.809958	0.156719	0.190305
1702	mmu-mir-7232	0.941508	0.162244	0.701803
1703	mmu-mir-3964	1.10168	0.207144	0.491226
1704	mmu-mir-1943	0.967798	0.141633	0.710134
1705	mmu-miR-743b-3p	1.17101	0.134088	0.187486
1706	mmu-mir-3070b	1.12312	0.124935	0.0591652
1707	mmu-let-7f-1	0.963255	0.25884	0.162058
1708	mmu-miR-551b-3p	0.845691	0.0503057	0.0908112
1709	mmu-mir-211	1.10738	0.27699	0.745026
1710	mmu-miR-5615-5p	1.14301	0.142647	0.330587
1711	mmu-mir-7051	0.928989	0.173015	0.457138
1712	mmu-mir-219b	1.09663	0.0888771	0.349332
1713	mmu-miR-6537-3p	1.15207	0.300803	0.185494
1714	mmu-miR-494-5p	0.936533	0.224236	0.539387
1715	mmu-miR-3094-3p	1.16626	0.11554	0.0968969
1716	mmu-miR-6965-3p	0.82469	0.0598952	0.00490396
1717	mmu-miR-679-3p	0.962969	0.244523	0.692416
1718	mmu-mir-466k	0.926261	0.206844	0.592234
1719	mmu-miR-6928-5p	1.12613	0.222147	0.271206
1720	mmu-mir-3473c	1.05592	0.216869	0.764295
1721	mmu-miR-6374	1.07864	0.166594	0.645752
1722	mmu-miR-5615-3p	0.932822	0.104051	0.314348
1723	mmu-mir-5104	0.91461	0.169069	0.44225
1724	mmu-mir-327	0.889496	0.0637881	0.131121
1725	mmu-mir-344g	1.10168	0.214138	0.397185
1726	mmu-mir-6383	1.08991	0.295181	0.47881
1727	mmu-miR-8113	1.04649	0.343188	0.835641
1728	mmu-mir-8116	1.09865	0.0537397	0.0884491
1729	mmu-miR-7226-5p	1.16574	0.103773	0.186004
1730	mmu-miR-6392-5p	1.15276	0.162668	0.214946
1731	mmu-mir-669a-2	0.987006	0.289977	0.688859
1732	mmu-miR-7080-3p	1.12873	0.336838	0.736485
1733	mmu-miR-875-5p	0.854795	0.101155	0.043313
1734	mmu-mir-16-2	1.12036	0.24513	0.524322
1735	mmu-mir-8104	1.00131	0.51638	0.814178
1736	mmu-mir-6928	1.15232	0.201536	0.294191
1737	mmu-mir-33	0.975828	0.243	0.754318
1738	mmu-mir-150	1.07384	0.291655	0.512596
1739	mmu-mir-5130	1.10301	0.169318	0.390972
1740	mmu-miR-7230-5p	0.910107	0.112175	0.185657
1741	mmu-miR-7086-5p	0.939183	0.146406	0.471186
1742	mmu-miR-21c	1.13885	0.159229	0.428026
1743	mmu-miR-1948-3p	1.13979	0.15389	0.402176
1744	mmu-miR-1945	0.918003	0.186738	0.340357
1745	mmu-mir-343	1.09456	0.18661	0.37065
1746	mmu-miR-6373	1.10783	0.168525	0.287394
1747	mmu-mir-1932	1.09063	0.174296	0.636633
1748	mmu-miR-6948-3p	1.09272	0.19864	0.45064
1749	mmu-mir-6998	0.874507	0.0938444	0.18373
1750	mmu-miR-6386	1.12772	0.186059	0.556572
1751	mmu-miR-496a-3p	0.826553	0.0872087	0.118004
1752	mmu-miR-489-5p	0.955337	0.217348	0.50674
1753	mmu-mir-7034	0.954995	0.258421	0.771668
1754	mmu-miR-1962	0.991131	0.248039	0.894777
1755	mmu-mir-32	1.09781	0.0811293	0.0792432
1756	mmu-miR-6966-3p	1.13271	0.0669371	0.0704627
1757	mmu-mir-6345	1.1176	0.134627	0.0486852
1758	mmu-mir-294	1.15185	0.162692	0.436641
1759	mmu-mir-219a-1	0.95713	0.195142	0.681102
1760	mmu-mir-1192	0.912137	0.140798	0.443704
1761	mmu-miR-1954	1.17387	0.236573	0.0118776
1762	mmu-miR-6481	0.990006	0.275743	0.692581
1763	mmu-mir-297a-1	0.902191	0.0959484	0.15957
1764	mmu-miR-449a-3p	1.00191	0.309501	0.687519
1765	mmu-mir-125a	1.07057	0.0751527	0.202417
1766	mmu-mir-29b-2	0.945794	0.194035	0.0748894
1767	mmu-mir-184	0.937137	0.103929	0.42146
1768	mmu-miR-5619-5p	1.06622	0.0270743	0.108017
1769	mmu-miR-881-5p	1.11856	0.232551	0.560499
1770	mmu-miR-6991-5p	0.995477	0.250113	0.826622
1771	mmu-mir-188	1.02143	0.337322	0.757664
1772	mmu-miR-6919-5p	1.09281	0.254321	0.305655
1773	mmu-mir-127	0.960551	0.107973	0.639033
1774	mmu-mir-6974	1.0894	0.22019	0.392466
1775	mmu-miR-6354	1.13412	0.177999	0.408476
1776	mmu-mir-3966	1.10685	0.245206	0.573888
1777	mmu-mir-6996	1.12526	0.0794061	0.16003
1778	mmu-miR-6918-5p	0.95033	0.23005	0.767212
1779	mmu-mir-3082	0.942648	0.235388	0.693044
1780	mmu-mir-6899	0.960886	0.137988	0.49338
1781	mmu-miR-6238	0.881716	0.0551603	0.0524015
1782	mmu-mir-449c	1.12002	0.127869	0.129563
1783	mmu-mir-1306	0.973764	0.2247	0.651225
1784	mmu-miR-7673-5p	1.0826	0.181232	0.661209
1785	mmu-miR-7215-5p	0.887149	0.134987	0.3597
1786	mmu-mir-1897	0.980081	0.191394	0.658334
1787	mmu-mir-490	1.09244	0.0687587	0.269021
1788	mmu-mir-194-2	1.10445	0.297603	0.775174
1789	mmu-mir-743a	0.94598	0.171161	0.62295
1790	mmu-miR-7672-5p	0.991378	0.139604	0.777916
1791	mmu-miR-7032-5p	0.972172	0.16176	0.845933
1792	mmu-mir-7047	1.13486	0.133439	0.275564
1793	mmu-mir-466h	1.11204	0.223967	0.603096
1794	mmu-miR-216b-3p	1.12942	0.311334	0.615093
1795	mmu-mir-7065	0.907117	0.106294	0.262786
1796	mmu-miR-6987-3p	0.925954	0.164764	0.559781
1797	mmu-mir-21c	1.1264	0.138247	0.259112
1798	mmu-mir-7240	0.961793	0.134556	0.64403
1799	mmu-mir-6335	0.998383	0.307408	0.501658
1800	mmu-mir-449a	1.05064	0.212118	0.709467
1801	mmu-mir-27a	1.07088	0.182295	0.382132
1802	mmu-miR-7071-5p	1.04749	0.0984774	0.634945
1803	mmu-mir-208b	1.10109	0.197686	0.454036
1804	mmu-miR-3064-3p	0.940128	0.0749838	0.446213
1805	mmu-miR-6927-3p	1.2018	0.0904473	0.0175452
1807	mmu-mir-692-3	1.10707	0.189281	0.637313
1807	mmu-mir-692-2	1.10707	0.189281	0.637313
1807	mmu-mir-692-1	1.10707	0.189281	0.637313
1809	mmu-mir-3062	0.961335	0.260149	0.789763
1810	mmu-mir-495	1.09788	0.147643	0.115829
1811	mmu-miR-6912-3p	1.11582	0.120908	0.180414
1812	mmu-mir-6942	0.915878	0.0799659	0.140876
1813	mmu-mir-340	1.11248	0.15676	0.519939
1814	mmu-miR-7210-5p	1.1725	0.0801387	0.00535942
1815	mmu-miR-873a-3p	0.886571	0.105543	0.285303
1816	mmu-miR-3077-3p	1.14897	0.0664688	0.120951
1817	mmu-miR-3572-3p	0.987639	0.138862	0.738498
1818	mmu-mir-466i	1.08024	0.116668	0.458661
1819	mmu-miR-1188-3p	0.966919	0.127805	0.54263
1820	mmu-mir-466e	1.11747	0.12839	0.197028
1821	mmu-miR-412-3p	0.905589	0.169668	0.176586
1822	mmu-let-7j	0.934296	0.151457	0.300666
1823	mmu-miR-683	1.16931	0.291027	0.551344
1824	mmu-mir-3470a	0.890083	0.0919107	0.246804
1825	mmu-miR-684	0.906374	0.113494	0.385061
1826	mmu-mir-451b	1.14772	0.228549	0.366472
1827	mmu-mir-5128	1.05893	0.171676	0.701077
1828	mmu-miR-7076-5p	1.02624	0.280166	0.817539
1829	mmu-mir-7057	1.11217	0.188594	0.511099
1830	mmu-miR-7044-3p	1.07261	0.254661	0.25524
1831	mmu-miR-6396	1.15055	0.313618	0.610621
1832	mmu-mir-219a-2	0.872258	0.15053	0.0817217
1833	mmu-mir-1892	0.982485	0.218117	0.695232
1834	mmu-mir-128-2	1.16562	0.225531	0.442646
1835	mmu-miR-196a-1-3p	1.09025	0.272774	0.776382
1836	mmu-miR-194-1-3p	1.26123	0.348715	0.37748
1837	mmu-miR-370-3p	1.13066	0.0891426	0.0159432
1838	mmu-miR-1199-5p	1.08466	0.281249	0.731476
1839	mmu-miR-6954-5p	1.01707	0.467308	0.991858
1840	mmu-miR-1251-5p	1.16092	0.286109	0.544047
1841	mmu-mir-6409	1.08057	0.202001	0.725729
1842	mmu-miR-365-3p	1.05653	0.163059	0.622374
1843	mmu-mir-7661	0.934451	0.115221	0.326164
1844	mmu-mir-672	1.13653	0.0535589	0.0576549
1846	mmu-miR-466p-3p	1.10041	0.240583	0.460805
1846	mmu-miR-466c-3p	1.10041	0.240583	0.460805
1846	mmu-miR-466b-3p	1.10041	0.240583	0.460805
1848	mmu-mir-3473g	1.0835	0.136657	0.592692
1849	mmu-miR-7021-5p	0.933312	0.120186	0.579267
1850	mmu-mir-6961	1.08007	0.199332	0.728317
1851	mmu-mir-6372	0.919568	0.155833	0.381734
1852	mmu-miR-7092-5p	0.906279	0.079642	0.183414
1853	mmu-miR-124-5p	1.0944	0.219412	0.647202
1854	mmu-mir-6340	0.901589	0.103358	0.224742
1855	mmu-mir-365-1	0.954362	0.218827	0.744977
1856	mmu-miR-6994-5p	1.01816	0.337058	0.81885
1857	mmu-mir-7669	0.973112	0.203771	0.738091
1858	mmu-miR-224-5p	1.08651	0.176231	0.352415
1859	mmu-mir-3083	1.08729	0.26942	0.701923
1860	mmu-miR-3084-5p	0.960244	0.173926	0.697814
1861	mmu-mir-28c	1.08639	0.25787	0.576186
1862	mmu-miR-362-3p	0.968778	0.0824923	0.699598
1863	mmu-miR-7659-3p	1.07169	0.242662	0.43556
1864	mmu-let-7i	1.07202	0.0940423	0.355906
1865	mmu-miR-7090-3p	1.2274	0.205557	0.0793039
1866	mmu-mir-1197	1.17649	0.143078	0.17331
1867	mmu-miR-6917-5p	0.958305	0.128267	0.649761
1868	mmu-miR-1963	0.857506	0.0971893	0.275813
1869	mmu-miR-6913-5p	1.11833	0.162361	0.274981
1870	mmu-mir-29b-1	0.993059	0.229006	0.735647
1871	mmu-mir-6901	0.948904	0.103256	0.518537
1872	mmu-miR-764-3p	1.14951	0.155104	0.343796
1873	mmu-miR-6980-3p	1.0577	0.189725	0.640728
1874	mmu-mir-682	0.945645	0.175093	0.624219
1875	mmu-mir-181c	0.971364	0.162287	0.544642
1876	mmu-miR-7213-5p	1.11359	0.187419	0.583896
1877	mmu-miR-7673-3p	0.93031	0.113457	0.116624
1878	mmu-miR-509-5p	0.902211	0.11756	0.305994
1879	mmu-miR-872-5p	0.908166	0.107776	0.165693
1880	mmu-mir-495	1.06601	0.127121	0.479168
1881	mmu-miR-463-5p	0.972696	0.171434	0.264035
1882	mmu-miR-7235-3p	1.09643	0.181824	0.543879
1883	mmu-miR-7685-3p	1.07821	0.109337	0.238537
1884	mmu-miR-547-3p	1.14871	0.131354	0.199151
1885	mmu-mir-344d-2	0.939717	0.124166	0.134963
1885	mmu-mir-344d-2	0.939717	0.124166	0.134963
1887	mmu-miR-6390	1.07227	0.20207	0.742277
1888	mmu-miR-7028-3p	0.952009	0.122928	0.523407
1889	mmu-miR-6907-3p	0.904054	0.213438	0.49843
1890	mmu-mir-16-1	0.997937	0.232599	0.834406
1891	mmu-miR-7068-5p	1.06953	0.274059	0.837079
1892	mmu-miR-5104	1.06556	0.323169	0.908387
1893	mmu-miR-292b-3p	1.03429	0.0813348	0.638613
1894	mmu-miR-1983	0.910627	0.157051	0.568854
1895	mmu-mir-6923	1.07317	0.133505	0.650938
1896	mmu-miR-142-3p	1.15674	0.2067	0.182455
1897	mmu-mir-7052	0.878317	0.182238	0.483157
1898	mmu-mir-344b	1.09834	0.176688	0.475482
1899	mmu-miR-7659-5p	1.09149	0.187135	0.522562
1900	mmu-miR-1193-5p	0.983896	0.184194	0.719754
1901	mmu-miR-7034-5p	1.09091	0.0975137	0.298633
1902	mmu-miR-6949-3p	0.918702	0.211514	0.40851
1903	mmu-miR-1187	1.12946	0.451073	0.963905
1904	mmu-miR-758-3p	1.11317	0.110118	0.276725
1905	mmu-mir-1893	0.904826	0.0734767	0.236761
1906	mmu-miR-294-5p	1.12864	0.183845	0.445793
1907	mmu-miR-7061-3p	0.900984	0.0931988	0.319794
1908	mmu-miR-6896-3p	1.13967	0.428992	0.589041
1909	mmu-miR-5118	0.905194	0.187217	0.244806
1910	mmu-miR-384-3p	0.796938	0.181129	0.239813
1911	mmu-mir-3078	0.888721	0.0830948	0.171479
1912	mmu-miR-7646-3p	1.18222	0.28141	0.536366
1913	mmu-mir-6371	0.937195	0.105498	0.378665
1914	mmu-miR-412-5p	1.21574	0.262873	0.44826
1915	mmu-miR-3074-2-3p	0.795757	0.10858	0.161883
1916	mmu-miR-217-5p	0.936068	0.145674	0.410396
1917	mmu-miR-873a-5p	1.15007	0.0779177	0.117032
1918	mmu-miR-1968-5p	1.03512	0.439993	0.975502
1919	mmu-miR-7091-3p	0.846271	0.038558	0.00261404
1920	mmu-miR-6910-3p	1.11851	0.162262	0.511545
1921	mmu-mir-6395	1.07511	0.16702	0.602879
1922	mmu-miR-1247-5p	0.969627	0.15835	0.763389
1923	mmu-miR-5621-3p	1.11282	0.189207	0.164637
1924	mmu-miR-3089-5p	1.12727	0.124004	0.194745
1925	mmu-miR-329-5p	1.09473	0.276384	0.656035
1926	mmu-mir-1957a	1.14221	0.245228	0.598252
1927	mmu-miR-669k-3p	1.27019	0.26508	0.306753
1928	mmu-miR-138-2-3p	0.954336	0.200809	0.536664
1929	mmu-mir-7242	0.927716	0.132404	0.568855
1930	mmu-miR-485-3p	0.955436	0.117754	0.549943
1931	mmu-miR-7b-3p	1.05895	0.219316	0.589541
1932	mmu-miR-7018-3p	1.16704	0.176306	0.299516
1933	mmu-mir-6980	0.963378	0.22064	0.314757
1934	mmu-mir-718	0.936475	0.25162	0.77048
1935	mmu-miR-6541	0.912113	0.148916	0.1397
1936	mmu-miR-544-5p	0.953022	0.169329	0.662361
1937	mmu-mir-1199	1.05201	0.151569	0.531277
1938	mmu-miR-291a-5p	1.12901	0.136494	0.124269
1939	mmu-miR-7027-3p	0.848607	0.112273	0.185192
1940	mmu-miR-450a-2-3p	1.08863	0.141301	0.228927
1941	mmu-miR-3101-5p	0.978115	0.248282	0.783219
1942	mmu-mir-344-1	0.998703	0.274327	0.810891
1943	mmu-mir-1968	0.932658	0.177786	0.340043
1944	mmu-miR-6346	1.13875	0.191295	0.528567
1945	mmu-mir-216b	1.08891	0.129901	0.543202
1946	mmu-miR-1224-3p	1.01863	0.286456	0.683716
1947	mmu-miR-299a-3p	1.06558	0.303925	0.906777
1948	mmu-mir-148a	0.888929	0.183741	0.392417
1949	mmu-mir-5624	0.929901	0.103239	0.282297
1950	mmu-mir-7664	0.916968	0.205404	0.30624
1951	mmu-miR-101c	0.878354	0.0842331	0.17846
1952	mmu-mir-721	0.91636	0.0730761	0.276792
1953	mmu-mir-6947	0.898645	0.115744	0.440815
1954	mmu-mir-497	1.01721	0.279453	0.779945
1955	mmu-miR-7094-1-5p	0.909695	0.0969733	0.292807
1956	mmu-miR-6932-5p	0.911193	0.0321916	0.105224
1957	mmu-mir-15b	1.04667	0.325198	0.821469
1958	mmu-mir-1188	1.08058	0.0940461	0.434977
1959	mmu-miR-6975-3p	0.939135	0.138982	0.599671
1960	mmu-miR-6955-5p	1.08164	0.0688457	0.144222
1961	mmu-miR-6389	0.860726	0.156988	0.158954
1962	mmu-miR-6397	1.07838	0.238161	0.681453
1963	mmu-miR-3073a-3p	0.922722	0.137943	0.467399
1964	mmu-miR-5124b	0.973022	0.244623	0.480111
1965	mmu-miR-7650-3p	0.927864	0.119663	0.466087
1966	mmu-miR-672-3p	1.09409	0.124163	0.49047
1967	mmu-miR-6540-3p	0.871218	0.107819	0.273009
1968	mmu-mir-6538	0.944351	0.108707	0.191888
1969	mmu-miR-449c-5p	1.12114	0.198907	0.561241
1970	mmu-miR-6356	0.918224	0.184218	0.54021
1971	mmu-mir-433	0.873036	0.0635708	0.0853236
1972	mmu-mir-7030	0.923057	0.191703	0.560508
1973	mmu-mir-5127	1.09053	0.0991763	0.427118
1974	mmu-miR-215-5p	1.13105	0.218698	0.641307
1975	mmu-mir-105	1.14094	0.394293	0.884794
1976	mmu-mir-2137	1.08017	0.087526	0.0478108
1977	mmu-mir-761	1.05992	0.149092	0.62695
1978	mmu-mir-145a	1.07228	0.207242	0.493598
1979	mmu-miR-6916-3p	1.06493	0.12974	0.577845
1980	mmu-mir-5106	0.945649	0.222846	0.734265
1981	mmu-mir-669l	1.06695	0.204726	0.525302
1982	mmu-miR-6400	1.1793	0.113198	0.0143543
1983	mmu-miR-7227-5p	1.21014	0.102274	0.0827689
1984	mmu-mir-669d-2	1.0678	0.123202	0.490337
1985	mmu-mir-6907	1.11508	0.177016	0.458749
1986	mmu-miR-7214-3p	1.11608	0.217763	0.217421
1987	mmu-mir-6407	0.940649	0.227518	0.737766
1988	mmu-mir-7022	1.10779	0.134921	0.348919
1989	mmu-mir-713	1.08517	0.129716	0.516275
1990	mmu-mir-451b	1.11947	0.234865	0.183504
1991	mmu-miR-8093	1.03038	0.140376	0.489166
1992	mmu-miR-7005-3p	1.08619	0.218681	0.732233
1993	mmu-miR-687	1.1861	0.320309	0.19452
1994	mmu-miR-5136	0.92633	0.17115	0.323207
1995	mmu-miR-540-3p	1.04487	0.17634	0.83659
1996	mmu-mir-6374	0.913575	0.115855	0.452842
1997	mmu-miR-7066-5p	0.917748	0.0718915	0.170691
[truncated: 1,166 more rows]
